# Supplementary material for: Whole genome analyses of CMY-2-producing Escherichia coli isolates from humans, animals and food in Germany
Source: BMC Genomics. 2018 Aug 9;19:601. doi: 10.1186/s12864-018-4976-3 (PMC6085623; doi:10.1186/s12864-018-4976-3)
Supplement: Supplementary file 1 — Table S1. Characteristics of 164 CMY-2 -producing Escherichia coli isolates from different sources, 2008–2013, Germany (selection for whole genome sequencing). (XLSX 26 kb) [file 12864_2018_4976_MOESM1_ESM.xlsx]

## Sheet: Table_S1
Table S1: Characteristics of 164 CMY-2 -producing Escherichia coli isolates from different sources, 2008-2013, Germany (selection for whole genome sequencing)
Isolate no.	Material	Year of isolation	Federal state	phylogroup	MLST	blaCMY plasmid Inc group	blaCMY-2 plasmid size in kb (Inc group)	pMLST	Mapping reference 1	conjugation2	additional resistance genes3	resistances
10-16	chicken	2012	TH	D	ST354	K			KR905384.1	n.d.	blaTEM-1, mcr-1	AMP, CTX, CAZ, FOX, CIP
1034-14	human patient	2014	NW	D	ST457	I1	90	pST12		CMY-2-transconjugant		AMP, CTX, CAZ, FOX,
1035-14	human patient	2014	NW	B1	ST453	Chromosome				negative		AMP, CTX, CAZ, FOX, CIP
1036-14	human patient	2014	NW	B1	ST1463	Chromosome5			FM246884	negative	blaTEM-1	AMP, CTX, CAZ, FOX, CIP
1039-14	human patient	2014	NW	B2	ST141	K			KR905384.1	n.d.		AMP, CTX, CAZ, FOX
1040-14	human patient	2014	NW	B2	ST355	Chromosome				negative	blaTEM-1	AMP, CTX, CAZ, FOX, CIP
1041-14	human patient	2014	NW	A	ST10	K			KR905386.1	n.d.	blaTEM-1, qnrB6, aac(6')-lb-cr	AMP, CTX, CAZ, FOX, CIP
1042-14	human patient	2014	NW	D	ST69	K			KR905384.1	n.d.		AMP, CTX, CAZ, FOX
1043-14	human patient	2014	NW	B1	ST448	Chromosome5			FM246884	negative	blaTEM-1, blaOXA-1, qnrS1, aac(6')-lb-cr	AMP, CTX, CAZ, FOX, CIP
1044-14	human patient	2014	NW	A	ST23	I1		pST242		negative	blaTEM-1	AMP, CTX, CAZ, FOX
1045-14	human patient	2014	NW	B2	ST131	I1	90	pST12		CMY-2-transconjugant		AMP, CTX, CAZ, FOX
1047-14	human patient	2014	NW	B1	ST453	K			KR905384.1	n.d.		AMP, CTX, CAZ, FOX, CIP
110-12	human patient	2012	HE	B1	ST224	I1		pST43		negative	blaTEM-1	AMP, CTX, CAZ, FOX, CIP
117-16	human patient	2016	NW	B2	ST131	I1		pST12	NC_011077	negative		AMP, CTX, CAZ, FOX
124-16	human patient	2016	BE	D	ST963	Chromosome				negative		AMP, CTX, CAZ, FOX
160-16	human patient	2016	BB	D	ST38	Chromosome				negative		AMP, CTX, CAZ, FOX, CIP
177-10	human patient	2010	BW	B2	ST131	nd6				negative	blaCTX-M-15	AMP, CTX, CAZ, FOX, CIP
216-16	human patient	2015	NW	D	ST38	Chromosome				negative	blaTEM-1	AMP, CTX, CAZ, FOX
252-09	human patient	2009	NW	B1	ST86	I1	80, 60 (IncI1, IncFII)	pST43		CMY-2-transconjugant	blaTEM-1	AMP, CTX, CAZ, FOX
304-13-1	human patient	2013	HE	A	ST10	I1	140, 100, 55, 40 (IncI1, IncL/M, IncR, IncF)	pST240		CMY-2-transconjugant	blaTEM-1, aac(6')-lb-cr	AMP, CTX, CAZ, FOX, CIP
349-14	human patient rectal swab colonisation	2011	BE	D	ST69	K			KR905384.1	n.d.	blaTEM-1, blaCTX-M-27	AMP, CTX, CAZ, FOX
35-16	chicken giblets	2012	SN	D	ST420	K			KR905384.1	CMY-2-transconjugant	blaSHV-12	AMP, CTX, CAZ, FOX
36-16	chicken drumstick	2012	HE	D	ST69	K			KR905384.1	n.d.		AMP, CTX, CAZ, FOX
37-16	food	2012	HE	D	ST38	K			KR905386.1	n.d.	blaSHV-12	AMP, CTX, CAZ, FOX
372-13	human patient	2011	BY	D	ST115	K			KR905384.1	CMY-2-transconjugant		AMP, CTX, CAZ, FOX, CIP
38-16	chicken meat spiced	2012	HE	D	ST68	K			KR905384.1	n.d.		AMP, CTX, CAZ, FOX
39-16	chicken schnitzel	2012	HE	D	ST117	I1		pST12	NC_011077	n.d.	blaTEM-1, mcr-1	AMP, CTX, CAZ, FOX
393-08	human patient	2008	MV	D	ST354	I1	180, 100, 90, 75 (IncI1, IncFIB, IncP, IncK, IncFII)	pST26		CMY-2-transconjugant	blaTEM-1, blaSHV-129, aac(6')-lb-cr	AMP, CTX, CAZ, FOX, CIP
399-15	human patient	2013	NW	B2	ST131	I1		pST12	NC_011077	n.d.	blaTEM-1	AMP, CTX, CAZ, FOX
40-16	chicken drumstick	2012	NI	D	ST57	K			KR905384.1	n.d.	blaTEM-1	AMP, CTX, CAZ, FOX
41-16	chicken drumstick	2012	NI	D	ST57	K			KR905384.1	n.d.	blaTEM-1	AMP, CTX, CAZ, FOX
42-16	chicken drumstick	2012	NI	D	ST57	K			KR905384.1	n.d.	blaTEM-1	AMP, CTX, CAZ, FOX
43-16	chicken drumstick	2012	NI	D	ST57	K			KR905384.1	n.d.	blaTEM-1	AMP, CTX, CAZ, FOX
44-16	chicken drumstick	2012	NI	B1	ST155	K	80, 110		KR905384.1	CMY-2-transconjugant		AMP, CTX, CAZ, FOX
449-08-1	human patient	2008	ST	A	ST2450	Chromosome5			FM246884	negative	blaTEM-1, blaOXA-1, aac(6')-lb-cr	AMP, CTX, CAZ, FOX, CIP
45-16	chicken drumstick	2012	NI	B1	ST155	K	80, 110		KR905384.1	CMY-2-transconjugant		AMP, CTX, CAZ, FOX
46-16	chicken drumstick	2012	NI	D	ST38	K			KR905386.1	n.d.		AMP, CTX, CAZ, FOX
463-16	chicken	2012	NI	D	ST38	K			KR905384.1	n.d.	blaTEM-1	AMP, CTX, CAZ, FOX
464-16	chicken	2012	NI	B2	ST131	I1		pST12	NC_011077	n.d.		AMP, CTX, CAZ, FOX
465-16	chicken	2012	NI	A	ST540	I1		pST12	NC_011077	n.d.	blaTEM-1	AMP, CTX, CAZ, FOX
466-167	chicken	2012	NI	D	ST117	I1		pST12	CP012929.1	n.d.		AMP, CTX, CAZ, FOX
466-167	chicken	2012	NI	D	ST117	K	85		KR905384.1	CMY-2-transconjugant		AMP, CTX, CAZ, FOX
467-16	chicken	2012	NI	B2	ST131	I1		pST12	NC_011077	n.d.		AMP, CTX, CAZ, FOX
468-16	chicken	2012	NI	B2	ST131	I1		pST12	NC_011077	n.d.		AMP, CTX, CAZ, FOX
469-16	chicken	2011	NI	D	ST38	K			KR905386.1	negative	blaTEM-1	AMP, CTX, CAZ, FOX
470-16	chicken	2011	NI	D	ST57	K			KR905384.1	CMY-2-transconjugant	blaTEM-1	AMP, CTX, CAZ, FOX, CIP
471-16	chicken	2011	NW	D	ST57	K			KR905384.1	n.d.	blaTEM-1, mcr-1	AMP, CTX, CAZ, FOX, CIP
47-16	chicken drumstick	2012	NI	B1	ST58	I1		pST2	KT186369.1	CMY-2-transconjugant	blaTEM-1	AMP, CTX, CAZ, FOX
472-16	chicken	2011	NW	B1	ST1196	I1	33, 85, 110	pST241		CMY-2-transconjugant	mcr-1	AMP, CTX, CAZ, FOX, CIP
473-14	human patient TS infection	2012	BE	D	ST117	K			KR905386.1	CMY-2-transconjugant	blaTEM-1	AMP, CTX, CAZ, FOX
473-16	chicken	2011	NW	D	ST117	K			KR905384.1	n.d.		AMP, CTX, CAZ, FOX
474-16	chicken	2011	NW	D	ST57	K			KR905384.1	n.d.		AMP, CTX, CAZ, FOX
475-16	pig	2011	NW	B1	ST212	K			KR905384.1	n.d.		AMP, CTX, CAZ, FOX
476-16	chicken	2012	ST	D	ST117	I1		pST12	CP012929.1	n.d.		AMP, CTX, CAZ, FOX
477-16	chicken	2012	ST	D	ST1158	K			KR905384.1	n.d.		AMP, CTX, CAZ, FOX
478-16	chicken	2012	ST	B1	ST162	I1		pST36		negative	blaTEM-1	AMP, CTX, CAZ, FOX
479-16	chicken	2012	ST	A	ST2040	K			KR905384.1	n.d.		AMP, CTX, CAZ, FOX
480-16	chicken	2012	ST	A	ST2040	I1		pST12	NC_011077	n.d.		AMP, CTX, CAZ, FOX
481-14	human patient Blood culture/urine cat	2013	BE	B2	ST127	K	80		KR905384.1	CMY-2-transconjugant	blaTEM-1	AMP, CTX, CAZ, FOX, CIP
481-16	chicken	2012	ST	D	ST38	K			KR905386.1	n.d.		AMP, CTX, CAZ, FOX
48-16	chicken breast	2012	NI	D	ST350	K			KR905384.1	n.d.	blaSHV-12	AMP, CTX, CAZ, FOX
482-16	chicken	2012	ST	A	ST10	I1		pST12	NC_011077	n.d.	blaTEM-1	AMP, CTX, CAZ, FOX
483-16	chicken	2012	ST	A	ST2040	I1		pST12	NC_011077	n.d.		AMP, CTX, CAZ, FOX
484-16	chicken	2011	BB	D	ST3778	K			KR905384.1	n.d.	blaTEM-1	AMP, CTX, CAZ, FOX
485-16	chicken	2011	ST	D	ST3778	K			KR905384.1	n.d.		AMP, CTX, CAZ, FOX
486-16	chicken	2011	BB	B2	ST429	K			p486-16	CMY-2-transconjugant		AMP, CTX, CAZ, FOX
487-16	chicken	2012	MV	B1	ST155	I1		pST2	KT186369.1	negative		AMP, CTX, CAZ, FOX
488-16	chicken	2012	BB	B2	ST429	K			p486-16	CMY-2-transconjugant		AMP, CTX, CAZ, FOX
489-16	chicken	2012	BB	B2	ST420	K			KR905384.1	negative		AMP, CTX, CAZ, FOX, CIP
490-16	chicken	2012	BY	D	ST38	K			KR905386.1	n.d.		AMP, CTX, CAZ, FOX
491-16	chicken	2012	BY	D	ST2309	K			KR905384.1	n.d.	blaTEM-1	AMP, CTX, CAZ, FOX
49-16	pork belly	2012	BY	A	ST10	nd6				negative	blaCTX-M-1, blaSHV-12	AMP, CTX, CAZ, FOX
492-16	chicken	2012	BY	D	ST2485	I1		pST12	CP012929.1	n.d.	blaTEM-1	AMP, CTX, CAZ, FOX
493-16	chicken	2012	BY	D	ST117	I1		pST12	CP012929.1	n.d.		AMP, CTX, CAZ, FOX
494-16	chicken	2012	BY	D	ST3778	I1		pST12	NC_011077	n.d.		AMP, CTX, CAZ, FOX
495-16	chicken	2012	BY	B2	ST131	I1		pST12	NC_011077	n.d.		AMP, CTX, CAZ, FOX
496-16	chicken	2012	BY	D	ST117	I1		pST12	CP012929.1	n.d.		AMP, CTX, CAZ, FOX
497-16	chicken	2012	BY	B2	ST131	I1		pST12	NC_011077	negative		AMP, CTX, CAZ, FOX
498-16	chicken	2012	BY	D	ST38	K			KR905386.1	n.d.		AMP, CTX, CAZ, FOX
499-16	chicken	2012	BY	D	ST38	K			KR905386.1	n.d.	blaTEM-1	AMP, CTX, CAZ, FOX
500-16	turkey	2012	BY	B2	ST131	I1		pST12	NC_011077	n.d.		AMP, CTX, CAZ, FOX
501-16	turkey	2014	ST	B1	ST1196	Chromosome4			FM246884	negative	blaTEM-1	AMP, CTX, CAZ, FOX, CIP
50-16	chicken breast	2013	SN	A	ST4937	K			KR905384.1	n.d.	blaTEM-1, blaCTX-M-2, qnrB19	AMP, CTX, CAZ, FOX, CIP
502-16	turkey	2014	ST	B1	ST1196	Chromosome4			FM246884	negative	blaTEM-1	AMP, CTX, CAZ, FOX, CIP
503-16	turkey	2014	ST	B1	ST1196	Chromosome5			FM246884	negative	blaTEM-1, mcr-1	AMP, CTX, CAZ, FOX, CIP
504-16	pig	2012	NI	A	ST2040	I1		pST12	NC_011077	n.d.	mcr-1	AMP, CTX, CAZ, FOX
505-16	pig	2012	NW	D	ST57	K			KR905384.1	n.d.	blaTEM-1, mcr-1	AMP, CTX, CAZ, FOX, CIP
506-16	pig	2011	NW	B1	ST1196	Chromosome5				negative	blaTEM-1, mcr-1	AMP, CTX, CAZ, FOX, CIP
507-16	pig	2011	NW	B1	ST1196	Chromosome5				negative	blaTEM-1, mcr-1	AMP, CTX, CAZ, FOX, CIP
509-16	pig	2011	ST	B1	ST1196	Chromosome4				negative	blaTEM-1, mcr-1	AMP, CTX, CAZ, FOX, CIP
510-16	pig	2011	BB	D	ST3778	K			KR905384.1	n.d.	blaTEM-1	AMP, CTX, CAZ, FOX, CIP
511-16	pig	2011	BB	A	ST1594	K			KR905384.1	n.d.		AMP, CTX, CAZ, FOX
51-16	carcass	2013	SN	A	ST2040	K			KR905384.1	n.d.	blaTEM-1, blaSHV-5, qnrS1	AMP, CTX, CAZ, FOX, CIP
512-16	cattle	2012	NI	D	ST38	Chromosome5			FM246884	negative		AMP, CTX, CAZ, FOX
5-16	chicken	2011	NI	D	ST117	I1	100	pST12	NC_011077	CMY-2-transconjugant		AMP, CTX, CAZ, FOX
52-16	turkey breast	2013	SN	A	ST1421	I1		pST12	CP012929.1	n.d.	blaTEM-1, qnrS1	AMP, CTX, CAZ, FOX, CIP
531-12	human patient	2012	NI	D	ST393	I1	85	pST12	NC_011077	CMY-2-transconjugant		AMP, CTX, CAZ, FOX, CIP
53-16	pork meat raw	2013	NI	B1	ST75	I1		pST2	KT186369.1	n.d.	blaTEM-1	AMP, CTX, CAZ, FOX
590-14	human patient	2014	HE	B2	ST131	K			KR905384.1	n.d.	blaOXA-1	AMP, CTX, CAZ, FOX
6-16	pig	2011	NW	A	ST10	I1	95	pST2	KT186369.1	CMY-2-transconjugant	blaTEM-1	AMP, CTX, CAZ, FOX
66-08	human patient	2008	HE	D	ST354	K			KR905384.1	CMY-2-transconjugant		AMP, CTX, CAZ, FOX, CIP
689-15	human patient	2013	BW	B1	ST58	I1	80	pST23		CMY-2-transconjugant	blaTEM-1	AMP, CTX, CAZ, FOX
690-15	human patient	2013	Switzerland	D	ST69	Chromosome5			FM246884	negative	blaTEM-1	AMP, CTX, CAZ, FOX
701-14	human patient catheter urine	2013	BE	D	ST59	K			KR905384.1	n.d.		AMP, CTX, CAZ, FOX
701-15	human patient	2014	HE	D	ST93	I1		pST12	NC_011077	n.d.		AMP, CTX, CAZ, FOX
7-16	chicken	2012	NI	D	ST3778	I1	100	pST12	NC_011077	CMY-2-transconjugant	blaTEM-1	AMP, CTX, CAZ, FOX
721-15	human patient	2014	HE	B1	ST58	I1		pST2	KT186369.1	n.d.	blaTEM-1	AMP, CTX, CAZ, FOX
739-12	human patient	2012	BY	A	ST69	Chromosome4				negative	blaTEM-1	AMP, CTX, CAZ, FOX
740-12	human patient	2012	BY	A	ST10	Chromosome5			FM246884	negative	blaTEM-1	AMP, CTX, CAZ, FOX
761-14	human patient	2006	NW	A	ST4759	A/C	170		CP014658	CMY-2-transconjugant	blaTEM-1, blaCTX-M-14, blaCTX-M-15	AMP, CTX, CAZ, FOX
763-14	human patient	2008	NW	D	ST362	K			KR905384.1	negative		AMP, CTX, CAZ, FOX
765-14	human patient	2009	NW	B1	ST1844	I1		pST12	CP012929.1	CMY-2-transconjugant	blaTEM-1	AMP, CTX, CAZ, FOX
767-14	human patient	2014	NW	A	ST694	K			KR905384.1	negative	blaCTX-M-15	AMP, CTX, CAZ, FOX, CIP
784-12	human patient	2012	NW	D	ST648	nd6				negative	blaTEM-1, aac(6')-lb-cr	AMP, CTX, CAZ, FOX, CIP
8-16	chicken	2012	BY	B2	ST429	K	115		p486-16	CMY-2-transconjugant		AMP, CTX, CAZ, FOX
83-16	human patient	2016	NW	A	ST744	I1		pST2	KT186369.1	n.d.	blaTEM-1	AMP, CTX, CAZ, FOX, CIP
856-14	human patient rectal swab (pneumonia)	2012	BB	B1	ST348	I1		pST2	KT186369.1	n.d.		AMP, CTX, CAZ, FOX
86-16	human patient	2016	NW	B2	ST131	K			KR905384.1	n.d.		AMP, CTX, CAZ, FOX
90-16	human patient	2016	NW	D	ST38	Chromosome				negative	blaTEM-1	AMP, CTX, CAZ, FOX
9-16	cattle	2014	NI	A	ST88	I1	95	pST55		CMY-2-transconjugant	blaOXA-1	AMP, CTX, CAZ, FOX
RL101	chicken breast	2012	NI	D	ST117	I1		pST12	NC_011077	n.d.		AMP, CTX, CAZ, FOX
RL103	chicken breast	2012	NI	A	ST752	K			KR905384.1	n.d.		AMP, CTX, CAZ, FOX
RL104	chicken breast	2012	NI	A	ST2040	I1		pST12	NC_011077	n.d.	blaTEM-1	AMP, CTX, CAZ, FOX
RL105	chicken breast	2014	NI	D	ST38	K			KR905386.1	n.d.		AMP, CTX, CAZ, FOX
RL106	chicken breast	2012	NI	B2	ST131	K			KR905384.1	n.d.	mcr-1	AMP, CTX, CAZ, FOX
RL107	chicken breast	2015	NI	D	ST38	K			KR905386.1	n.d.		AMP, CTX, CAZ, FOX
RL108	chicken breast	2012	NI	D	ST117	I1		pST12	CP012929.1	n.d.		AMP, CTX, CAZ, FOX
RL111	chicken breast	2012	NI	D	ST69	K			KR905384.1	n.d.		AMP, CTX, CAZ, FOX
RL124	chicken breast	2012	NI	D	ST69	K			KR905384.1	n.d.		AMP, CTX, CAZ, FOX
RL132	chicken drumstick	2012	HE	D	ST117	I1		pST12	CP012929.1	n.d.		AMP, CTX, CAZ, FOX
RL137	chicken meat	2012	HE	B1	ST569	K			KR905384.1	n.d.	blaTEM-1	AMP, CTX, CAZ, FOX
RL225	chicken wings	2012	HE	B1	ST58	I1		pST2	KT186369.1	n.d.	blaTEM-1	AMP, CTX, CAZ, FOX
RL226	chicken drumstick	2012	HE	B1	ST58	I1		pST2	KT186369.1	n.d.	blaTEM-1	AMP, CTX, CAZ, FOX
RL229	chicken schnitzel	2012	HE	B2	ST131	I1		pST12	CP012929.1	n.d.	blaTEM-1	AMP, CTX, CAZ, FOX
RL272	chicken drumstick	2012	BY	D	ST69	K			KR905384.1	n.d.	blaTEM-1	AMP, CTX, CAZ, FOX
RL273	turkey drumstick	2012	BY	A	ST6008	I1		pST27		n.d.		AMP, CTX, CAZ, FOX
RL274	turkey schnitzel	2012	BY	B1	ST1463	Chromosome5			FM246884	n.d.	blaTEM-1	AMP, CTX, CAZ, FOX, CIP
RL276	chicken meat	2012	BY	D	ST108	K			KR905384.1	n.d.		AMP, CTX, CAZ, FOX
RL281	chicken breast	2012	BY	D	ST57	I1		pST12	NC_011077	n.d.		AMP, CTX, CAZ, FOX
RL282	chicken drumstick	2012	BY	D	ST38	K			KR905386.1	n.d.	blaTEM-1	AMP, CTX, CAZ, FOX
RL285	turkey breast	2012	BY	B1	ST5763	K			KR905384.1	n.d.	blaTEM-1	AMP, CTX, CAZ, FOX
RL288	turkey schnitzel	2012	BY	D	ST117	I1		pST12	CP012929.1	n.d.		AMP, CTX, CAZ, FOX
RL297	chicken drumstick	2012	BY	A	ST10	K			KR905384.1	n.d.		AMP, CTX, CAZ, FOX
RL303	chicken schnitzel	2012	BY	D	ST354	I1		pST12	NC_011077	n.d.	blaTEM-1	AMP, CTX, CAZ, FOX, CIP
RL304	chicken breast	2012	BY	A	ST1286	I1		pST2	KT186369.1	n.d.		AMP, CTX, CAZ, FOX
RL305	chicken breast	2012	BY	D	ST117	I1		pST12	NC_011077	n.d.		AMP, CTX, CAZ, FOX, CIP
RL306	chicken schnitzel	2012	BY	A	ST2040	nd6				n.d.		AMP, CTX, CAZ, FOX
RL308	turkey schnitzel	2012	BY	A	ST10	A/C			CP014658	n.d.		AMP, CTX, CAZ, FOX, CIP
RL311	chicken meat raw	2012	BY	D	ST38	K			KR905386.1	n.d.	blaTEM-1	AMP, CTX, CAZ, FOX
RL315	pork mincemeat	2012	BY	A	ST10	A/C			CP014658	n.d.	blaTEM-1	AMP, CTX, CAZ, FOX
RL316	chicken breast	2012	BY	B2	ST429	K			p486-16	n.d.		AMP, CTX, CAZ, FOX
RL318	chicken drumstick	2012	BY	D	ST68	K			KR905384.1	n.d.		AMP, CTX, CAZ, FOX
RL320	chicken meat strips	2012	BY	B2	ST429	K			p486-16	n.d.		AMP, CTX, CAZ, FOX
RL401	turkey breast	2013	SN	A	ST2040	I1		pST12	CP012929.1	n.d.	blaTEM-1, qnrS1	AMP, CTX, CAZ, FOX, CIP
RL446	chicken meat	2013	NI	D	ST115	K			KR905384.1	n.d.		AMP, CTX, CAZ, FOX
RL87	chicken breast	2012	NI	D	ST38	K			KR905384.1	n.d.		AMP, CTX, CAZ, FOX
RL88	chicken breast	2012	NI	A	ST1818	I1		pST12	NC_011077	n.d.		AMP, CTX, CAZ, FOX
RL89	chicken breast	2012	NI	B1	ST58	I1		pST2	KT186369.1	n.d.	blaTEM-1	AMP, CTX, CAZ, FOX
RL91	chicken drumstick	2012	NI	B1	ST58	I1		pST2	KT186369.1	n.d.	blaTEM-1, mcr-1	AMP, CTX, CAZ, FOX
RL94	chicken drumstick	2012	NI	A	ST373	K			KR905384.1	n.d.		AMP, CTX, CAZ, FOX
RL95	chicken drumstick	2012	NI	D	ST38	K			KR905386.1	n.d.		AMP, CTX, CAZ, FOX
RL97	chicken drumstick	2012	NI	B2	ST429	K			p486-16	n.d.		AMP, CTX, CAZ, FOX
RL98	chicken breast	2012	NI	D	ST38	K			KR905386.1	n.d.		AMP, CTX, CAZ, FOX
RL99	chicken breast	2012	NI	A	ST1594	K			KR905384.1	n.d.		AMP, CTX, CAZ, FOX
RS131	human patient	2012	BW	A	ST10	A/C			CP014658	CMY-2-transconjugant	blaCTX-M-15, blaOXA-1, blaOXA-10, aac(6')-lb-cr	AMP, CTX, CAZ, FOX, CIP
n.d. not done
1 reference plasmid used for….
2 transferability of the blaCMY-2 gene was tested by broth mate conjugation assay (selection on LB agar with ampicillin (100mg/L) and sodium azide (200mg/L)
3 bla, PMQR, mcr genes
4 dublicate copies of blaCMY-2
5 presumptive chromosomal
6nd= not determined:
7 blaCMY-2 present on IncI1 and IncK2 plasmid
AMP ampicillin
CTX cefotaxime
CAZ ceftazidime
FOX cefoxitin
CST colistin
CIP ciprofloxacin
BE Berlin
BB Brandenburg
BY Bavaria
BW Baden-Würtemberg
HE Hesse
NI Lower Saxony
MV Mecklenburg-Vorpommern
NW North Rhine-Westphalia
SN Saxony
ST Saxony-Anhalt
TH Thuringia
