# Supplementary material for: Whole genome analyses of CMY-2-producing Escherichia coli isolates from humans, animals and food in Germany
Source: BMC Genomics. 2018 Aug 9;19:601. doi: 10.1186/s12864-018-4976-3 (PMC6085623; doi:10.1186/s12864-018-4976-3)
Supplement: Supplementary file 6 — Table S2. Unique integration sites for MGEs in IncK and IncI plasmids of the present collection of 164 CMY-2 producing E. coli isolates of various origins. (XLSX 15 kb) [file 12864_2018_4976_MOESM6_ESM.xlsx]

## Sheet: Tabelle1
							position in reference
plasmid	Inc type	reference	MGE type	element	family	group	minimum	maximum	element lenght in bp	orientation	integration in CDS
p37-06	K2	pTMSA1088	IS	IS2-like (95.72% similarity)	IS3	IS2	60.116	60.121	1.331	reverse	DNA primase CDS (ALL42521.1)
pRL98	K2	pTMSA1088	IS	IS2-like (98.12% similarity)	IS3	IS2	86.407	86.413	1.331	forward	-
p489-16	K2	pDV45	IS	ISEc62	IS21		26.44	26.444	2.125	forward	nikB CDS (ALL42491.1)
p44-16, p45-16	K2	pDV45	IS	ISCro1-like (98.04% similarity)	IS66		27.973	27.982	2.699	reverse	-
p36-16	K2	pDV45	IS	IS2-like (97.67% similarity)	IS3	IS2	37.029	37.033	1.331	reverse	-
p66-08	K2	pDV45	IS	ISKpn26-like	IS5	IS5	49.343	49.347	1.196	reverse	-
p35-16	K2	pDV45	IS	ISKpn26-like	IS5	IS5	49.972	49.975	1.196	forward	ISEcp1 CDS (ALL42511.1)
p590-14	K2	pDV45	IS	ISCro1-like (98.04% similarity)	IS66		77.017	77.026	2.699	reverse	hypthetical protein CDS (ALL42540.1)
p701-14	K2	pDV45	IS	ISEc63-like (84% similarity)	Tn3		3.549		4,475	reverse	WcaB CDS (ALL42461.1)
p479-16	K2	pDV45	IS	ISCro1-like (98.05% similarity)	IS66		4.566		2,699	forward	-
p475-16	K2	pDV45	IS	ISSo4-like (96.0% similarity)	IS21		20.839	20,840	2,459	forward	YgcA CDS (ALL42484.1)
p86-16	K2	pDV45	IS	ISCro1-like (98.04% similarity)	IS66		11.261	11,262	2,699	reverse	YfdA CDS (ALL42472.1)
p8-16, pRL316, pRL320	K2	p486-16	IS	ISCro1-like (98.0% similarity)	IS66		57.086	57.093	2.699	reverse	TrbC CDS (ALL42492.1)
pRL97	K2	p486-16	IS	IS2-like (99.55% similarity)	IS3	IS2	67.195	67.199	1.331	forward	yagA CDS (BAW89088.1)
p497-16	I1 ST12a	pCVM29188_101	IS	ISCro1-like (98.07% similarity)	IS66		65.056	65.063	2.699	forward	hypothetical protein CDS (WP_001164788.1)
p497-16, p464-16	I1 ST12a	pCVM29188_101	IS	ISCro1-like (98.07% similarity)	IS66		32.435		2.699		single-stranded DNA-binding protein CDS (WP_001276116.1)
p468-16	I1 ST12a	pCVM29188_101	IS	ISEc12	IS21		39.436	39.589	2.581	reverse	hypothetical protein CDS (WP_000218847.1)
p483-16	I1 ST12a	pCVM29188_101	IS	IS2-like (95.72% similarity)	IS3	IS2			1.331	reverse	hypothetical protein CDS (WP_001334619.1)
p497-16	I1 ST12a	pCVM29188_101	IS	ISCro1-like (98.04% similarity)	IS66		65.056	65.063	2.699	forward	conjugal transfer protein TraT CDS (WP_097570827.1)
pRL303	I1 ST12a	pCVM29188_101	IS	ISCro1-like (98.07% similarity)	IS66		99.352	99.355	2.699	reverse	hypothetical protein CDS (WP_001303318.1)
pRL281	I1 ST12a	pCVM29188_101	IS	ISSo4-like (96.17% similarity)	IS21		99.209	99.204	2.639	forward	conjugal transfer protein TraC CDS (WP_000213862.1)
p504-16	I1 ST12a	pCVM29188_101	IS	ISCro1-like (98.07% similarity)	IS66		24.427	24.434	2.699	reverse	protein ImpB CDS (WP_001566943.1)
p493-16, p469-16	I1 ST12b	CP012929.1	IS	ISEc12	IS21		36.549	36.553	2.581	forward	ISEc46-like element transposase
p493-16, p469-16	I1 ST12b	CP012929.1	IS	IS903B (96.97% similarity)	IS5	IS903	52.083	52.091	1.057	forward	-
p493-16, p469-16	I1 ST12b	CP012929.1		putative transposase element	IS3		66.121	66.125	945	-	conjugal transfer protein TraN CDS (WP_001611718.1)
pRL401				ISSbo1-like (96.08% similarity)	IS91		12,160		1.709	forward	ISEcp1 CDS (ALL42511.1)
pRL401	I1 ST12b	CP012929.1	IS	ISEc12	IS21		30.945		2.581	reverse	hypothetical protein CDS (WP_005112260.1)
p52-16	I1 ST12b	CP012929.1		2,343 bp sized element, putative group II intron (ltrA)			30.827			-	hypothetical protein CDS (WP_019842789.1)
p52-16	I1 ST12b	CP012929.1	IS	766 bp element + ISCro1-like (98.04% similarity) +1,864 bp element, putative group II reverse transcriptase	IS66		31.439			forward	single-stranded DNA-binding protein CDS (ALN31263.1)
p6-16, p53-16, p721-15	I1 ST2	pC-6		2,343 bp sized element putative group II intron (ltrA)			43.08				hypothetical protein CDS (WP_005112260.1)
pRL304	I1 ST2	pC-6		ISEc62	IS21		59.313		2.125	reverse	conjugal transfer protein TrbC CDS (WP_001430726.1)
pRL225	I1 ST2	pC-6	IS	IS2-like (98.12% similarity)	IS3	IS2	13.8872	13.877	1.331	forward	transcription termination factor NusG CDS (WP_001303319.1)
pRL89, pRL225, pRL226, p47-16	I1 ST2	pC-6	IS	ISEc12	IS21		23.623		2.581	reverse	-
