# Supplementary material for: Whole genome analyses of CMY-2-producing Escherichia coli isolates from humans, animals and food in Germany
Source: BMC Genomics. 2018 Aug 9;19:601. doi: 10.1186/s12864-018-4976-3 (PMC6085623; doi:10.1186/s12864-018-4976-3)
Supplement: Supplementary file 7 — Table S3. List of chromosomal core genome genes used. (XLSX 136 kb) [file 12864_2018_4976_MOESM7_ESM.xlsx]

## Sheet: E. coli cgMLST 2547 targets Sak
Table S2. List of chromosomal core genome genes used.
Reference genome: E. coli O157:H7 str. Sakai (5,230 genes; 5,498,450bp)
Applied query genomes: 43
Genes included: 2,547 (48.6% of the genes of the reference strain)
Target (locus tag)	Gene	Product	Absolute offset (derived from reference genome of strain Sakai [NCBI acc. no. NC_002695])	Gene length in bp
ECs0002	thrA	bifunctional aspartokinase I/homoserine dehydrogenase I	353	2463
ECs0003		homoserine kinase	2817	933
ECs0004		threonine synthase	3750	1287
ECs0006		hypothetical protein	5699	777
ECs0007		inner membrane transport protein	6545	1431
ECs0008		transaldolase B	8254	954
ECs0009	mogA	molybdenum cofactor biosynthesis protein MogA	9322	588
ECs0010		hypothetical protein	9944	567
ECs0012		hypothetical protein	10659	714
ECs0013		hypothetical protein	11398	405
ECs0014	dnaK	molecular chaperone DnaK	12179	1917
ECs0016		Gef protein	15418	210
ECs0017	nhaA	pH-dependent sodium/proton antiporter	16156	1167
ECs0026	rpsT	30S ribosomal protein S20	25219	264
ECs0027		hypothetical protein	25585	225
ECs0028		bifunctional riboflavin kinase/FMN adenylyltransferase	25817	942
ECs0029	ileS	isoleucyl-tRNA synthetase	26801	2817
ECs0030	lspA	lipoprotein signal peptidase	29617	495
ECs0031		FKBP-type peptidyl-prolyl cis-trans isomerase	30199	450
ECs0032	ispH	4-hydroxy-3-methylbut-2-enyl diphosphate reductase	30650	951
ECs0033		ribonucleoside hydrolase RihC	31666	915
ECs0034		4-hydroxy-tetrahydrodipicolinate reductase	32747	822
ECs0035		carbamoyl phosphate synthase small subunit	34024	1149
ECs0036	carB	carbamoyl phosphate synthase large subunit	35190	3222
ECs0037		CaiF family transcriptional regulator	38672	396
ECs0039		carnitinyl-CoA dehydratase	39782	786
ECs0040	caiC	crotonobetaine/carnitine-CoA ligase	40676	1569
ECs0041		crotonobetainyl-CoA:carnitine CoA-transferase	42303	1218
ECs0042		crotonobetainyl-CoA dehydrogenase	43649	1143
ECs0043		L-carnitine/gamma-butyrobetaine antiporter	44822	1515
ECs0044		electron transfer flavoprotein FixA	46815	771
ECs0045	fixB	electron transfer flavoprotein FixB	47600	942
ECs0046		oxidoreductase FixC	48592	1287
ECs0047		ferredoxin	49875	288
ECs0048		transporter	50220	1332
ECs0050		glutathione-regulated potassium-efflux system protein KefC	52182	1863
ECs0051	folA	dihydrofolate reductase	54236	480
ECs0054	apaH	diadenosine tetraphosphatase	55348	849
ECs0055	apaG	ApaG protein	56203	378
ECs0056	ksgA	dimethyladenosine transferase	56583	822
ECs0057	pdxA	4-hydroxythreonine-4-phosphate dehydrogenase	57401	990
ECs0058		peptidyl-prolyl cis-trans isomerase SurA	58390	1287
ECs0059		organic solvent tolerance protein	59729	2355
ECs0060	djlA	Dna-J like membrane chaperone protein	62338	816
ECs0062		23S rRNA/tRNA pseudouridine synthase A	64618	660
ECs0064		DNA polymerase II	68359	2352
ECs0065	araD	L-ribulose-5-phosphate 4-epimerase	70785	696
ECs0069		hypothetical protein	76196	765
ECs0071	thiP	thiamine transporter membrane protein	77729	1611
ECs0075	leuD	3-isopropylmalate dehydratase small subunit	83454	606
ECs0076		isopropylmalate isomerase large subunit	84070	1401
ECs0077		3-isopropylmalate dehydrogenase	85473	1092
ECs0078		2-isopropylmalate synthase	86564	1572
ECs0079		leu operon leader peptide	88228	87
ECs0080	leuO	leucine transcriptional activator	88954	963
ECs0081		acetolactate synthase 3 catalytic subunit	90234	1725
ECs0082	ilvH	acetolactate synthase small subunit	91961	492
ECs0084		DNA-binding transcriptional regulator FruR	92632	1005
ECs0085		cell division protein MraZ	94238	459
ECs0086	mraW	S-adenosyl-methyltransferase MraW	94698	942
ECs0087	ftsL	cell division protein FtsL	95636	366
ECs0088	ftsI	hypothetical protein	96017	1767
ECs0090	murF	UDP-N-acetylmuramoyl-tripeptide--D-alanyl-D- alanine ligase	99254	1359
ECs0092	murD	UDP-N-acetylmuramoyl-L-alanyl-D-glutamate synthetase	101691	1317
ECs0093		cell division protein FtsW	103007	1245
ECs0094	murG	undecaprenyldiphospho-muramoylpentapeptide beta-N- acetylglucosaminyltransferase	104248	1068
ECs0095	murC	UDP-N-acetylmuramate--L-alanine ligase	105369	1476
ECs0097		cell division protein FtsQ	107759	831
ECs0098	ftsA	cell division protein FtsA	108586	1263
ECs0099		cell division protein FtsZ	109909	1152
ECs0100	lpxC	UDP-3-O-[3-hydroxymyristoyl] N-acetylglucosamine deacetylase	111161	918
ECs0101		SecA regulator SecM	112309	513
ECs0102	secA	preprotein translocase subunit SecA	112883	2706
ECs0103		nucleoside triphosphate pyrophosphohydrolase	115648	399
ECs0105		zinc-binding protein	116137	198
ECs0106		hypothetical protein	116344	744
ECs0107	coaE	dephospho-CoA kinase	117087	621
ECs0108		guanosine 5'-monophosphate oxidoreductase	117932	1044
ECs0111		hypothetical protein	120202	1386
ECs0112		major pilin subunit	121597	441
ECs0113		quinolinate phosphoribosyltransferase	122240	894
ECs0114		N-acetyl-anhydromuranmyl-L-alanine amidase	123221	552
ECs0115		regulatory protein AmpE	123769	855
ECs0116		aromatic amino acid transporter	124666	1374
ECs0117	pdhR	transcriptional regulator PdhR	126580	765
ECs0118	aceE	pyruvate dehydrogenase subunit E1	127505	2664
ECs0119	aceF	dihydrolipoamide acetyltransferase	130183	1893
ECs0120	lpdA	dihydrolipoamide dehydrogenase	132283	1425
ECs0122		aconitate hydratase B	135986	2598
ECs0123		hypothetical protein	138759	363
ECs0124		S-adenosylmethionine decarboxylase	139159	795
ECs0125		spermidine synthase	139969	867
ECs0126		hypothetical protein	140941	348
ECs0127		multicopper oxidase	141454	1551
ECs0128		glucose dehydrogenase	143206	2391
ECs0129		hypoxanthine-guanine phosphoribosyltransferase	145802	537
ECs0130		carbonic anhydrase	146379	663
ECs0131		ABC transporter ATP-binding protein	147150	927
ECs0132		hypothetical protein	148073	771
ECs0133		PTS enzyme II B component	148948	441
ECs0134		hypothetical protein	149452	1230
ECs0135		aspartate alpha-decarboxylase	150685	381
ECs0137	panC	pantoate--beta-alanine ligase	152534	852
ECs0138	panB	3-methyl-2-oxobutanoate hydroxymethyltransferase	153397	795
ECs0147	pcnB	poly(A) polymerase	162050	1419
ECs0148		glutamyl-Q tRNA(Asp) synthetase	163507	897
ECs0149	dksA	RNA polymerase-binding transcription factor	164470	456
ECs0150		sugar fermentation stimulation protein A	165103	705
ECs0151		2'-5' RNA ligase	165822	531
ECs0152		ATP-dependent RNA helicase HrpB	166381	2475
ECs0153	mrcB	penicillin-binding protein 1b	169051	2535
ECs0155		iron-hydroxamate transporter ATP-binding protein	174099	798
ECs0156		iron-hydroxamate transporter substrate-binding subunit	174896	891
ECs0157		iron-hydroxamate transporter permease	175783	1983
ECs0158		glutamate-1-semialdehyde aminotransferase	177800	1281
ECs0159		chloride channel protein	179305	1422
ECs0160		iron-sulfur cluster insertion protein ErpA	180808	345
ECs0161		hypothetical protein	181199	624
ECs0162		vitamin B12-transporter protein BtuF	181860	801
ECs0164	dgt	deoxyguanosinetriphosphate triphosphohydrolase	183435	1518
ECs0165		serine endoprotease	185082	1425
ECs0166		carbohydrate diacid transcriptional activator CdaR	186661	1158
ECs0167		hypothetical protein	187907	387
ECs0168	dapD	2,3,4,5-tetrahydropyridine-2,6-dicarboxylate N-succinyltransferase	188608	825
ECs0169		PII uridylyl-transferase	189463	2673
ECs0170		methionine aminopeptidase	192197	795
ECs0171	rpsB	30S ribosomal protein S2	193359	726
ECs0172	tsf	elongation factor Ts	194342	852
ECs0173	pyrH	uridylate kinase	195340	726
ECs0174	frr	ribosome recycling factor	196215	558
ECs0175		1-deoxy-D-xylulose 5-phosphate reductoisomerase	196864	1197
ECs0176		undecaprenyl pyrophosphate synthase	198246	762
ECs0177	cdsA	CDP-diglyceride synthase	199020	858
ECs0178		zinc metallopeptidase RseP	199889	1353
ECs0179		outer membrane protein assembly factor YaeT	201271	2433
ECs0180		periplasmic chaperone	203824	486
ECs0181	lpxD	UDP-3-O-[3-hydroxymyristoyl] glucosamine N-acyltransferase	204313	1026
ECs0182	fabZ	(3R)-hydroxymyristoyl-ACP dehydratase	205443	456
ECs0183		acyl-[acyl-carrier-protein]--UDP-N- acetylglucosamine O-acyltransferase	205902	789
ECs0184	lpxB	lipid-A-disaccharide synthase	206690	1149
ECs0185	rnhB	ribonuclease HII	207835	597
ECs0186	dnaE	DNA polymerase III subunit alpha	208468	3483
ECs0187		acetyl-CoA carboxylase carboxyltransferase subunit alpha	211963	960
ECs0188		lysine decarboxylase 2	213021	2142
ECs0189		hypothetical protein	215219	390
ECs0191		Rho-binding antiterminator	217021	261
ECs0193		peptidyl-tRNA hydrolase domain-containing protein	218176	411
ECs0194		lipoprotein involved with copper homeostasis and adhesion	218600	711
ECs0196		prolyl-tRNA synthetase	220387	1719
ECs0197		hypothetical protein	222216	708
ECs0198	rcsF	outer membrane lipoprotein	222920	405
ECs0199	metQ	DL-methionine transporter substrate-binding subunit	223442	816
ECs0201	metN	DL-methionine transporter ATP-binding protein	224943	1032
ECs0202		D,D-heptose 1,7-bisphosphate phosphatase	226162	576
ECs0203	dkgB	2,5-diketo-D-gluconic acid reductase B	232495	804
ECs0204		transcriptional regulator	233295	915
ECs0205		hypothetical protein	234450	801
ECs0207	mltD	membrane-bound lytic murein transglycosylase D	236146	1359
ECs0208		hydroxyacylglutathione hydrolase	237576	756
ECs0209		hypothetical protein	238347	741
ECs0210	rnhA	ribonuclease H	239084	468
ECs0211		DNA polymerase III subunit epsilon	239616	732
ECs0246		hypothetical protein	277486	771
ECs0247		C-lysozyme inhibitor	278410	474
ECs0248	fadE	acyl-CoA dehydrogenase	278926	2445
ECs0249	gmhA	phosphoheptose isomerase	281610	579
ECs0250		amidotransferase	282293	768
ECs0258		DNA polymerase IV	288783	1056
ECs0264		hypothetical protein	292145	1458
ECs0265		xanthine-guanine phosphoribosyltransferase	293863	459
ECs0266	frsA	fermentation/respiration switch protein	294413	1245
ECs0267		DNA-binding transcriptional regulator Crl	295715	402
ECs0269		gamma-glutamyl kinase	297498	1104
ECs0270	proA	gamma-glutamyl phosphate reductase	298613	1254
ECs0396	lacY	galactoside permease	418701	1254
ECs0409		nucleoprotein/polynucleotide-associated enzyme	434969	540
ECs0410		esterase	435633	834
ECs0411		alcohol dehydrogenase	436559	1110
ECs0412		regulator protein FrmR	437703	297
ECs0419	tauA	taurine transporter substrate binding subunit	446233	963
ECs0420	tauB	taurine transporter ATP-binding protein	447208	768
ECs0423		delta-aminolevulinic acid dehydratase	449754	975
ECs0425		DNA-binding transcriptional regulator	454239	669
ECs0426		beta-lactam binding protein AmpH	454908	1158
ECs0427		transporter	456417	1221
ECs0428		hypothetical protein	457650	1095
ECs0429		hypothetical protein	458803	309
ECs0430		hypothetical protein	459239	345
ECs0431	ddl	D-alanyl-alanine synthetase A	459607	1095
ECs0432		hypothetical protein	461164	261
ECs0434	psiF	hypothetical protein	463041	339
ECs0435	adrA	diguanylate cyclase AdrA	463481	1116
ECs0437	proC	pyrroline-5-carboxylate reductase	464613	810
ECs0436		hypothetical protein	465542	459
ECs0438	aroL	shikimate kinase	466183	525
ECs0439		hypothetical protein	466757	192
ECs0440		hypothetical protein	467206	678
ECs0441		hypothetical protein	467955	285
ECs0445	rdgC	recombination associated protein	471193	912
ECs0444		fructokinase	472229	909
ECs0446	araJ	MFS transport protein AraJ	473280	1269
ECs0447		exonuclease SbcC	474590	3144
ECs0448		exonuclease SbcD	477730	1203
ECs0449		transcriptional regulator PhoB	479122	690
ECs0450	phoR	phosphate regulon sensor protein	479869	1296
ECs0451		branched-chain amino acid ABC transporter substrate-binding protein	481571	1320
ECs0452	proY	permease	482966	1374
ECs0455		ACP phosphodiesterase	487966	582
ECs0456	queA	S-adenosylmethionine--tRNA ribosyltransferase-isomerase	488640	1071
ECs0457	tgt	queuine tRNA-ribosyltransferase	489765	1128
ECs0458	yajC	preprotein translocase subunit YajC	490915	333
ECs0459	secD	preprotein translocase subunit SecD	491275	1848
ECs0460	secF	preprotein translocase subunit SecF	493133	972
ECs0463		hypothetical protein	494859	348
ECs0464		nucleoside-specific channel-forming protein Tsx	495383	885
ECs0466	nrdR	transcriptional regulator NrdR	497256	450
ECs0467	ribD	bifunctional diaminohydroxyphosphoribosylaminopyrimidine deaminase/5-amino-6-(5-phosphoribosylamino)uracil reductase	497709	1104
ECs0468	ribH	6,7-dimethyl-8-ribityllumazine synthase	498901	471
ECs0469	nusB	transcription antitermination protein NusB	499391	420
ECs0470		thiamine monophosphate kinase	499888	978
ECs0473		NAD(P)H-dependent xylose reductase	503338	975
ECs0474		1-deoxy-D-xylulose-5-phosphate synthase	504367	1863
ECs0475		geranyltranstransferase	506254	900
ECs0476		exodeoxyribonuclease VII small subunit	507153	243
ECs0477		thiamine biosynthesis protein ThiI	507601	1449
ECs0479		2-dehydropantoate 2-reductase	509656	912
ECs0480		nucleotide-binding protein	510735	492
ECs0481		transporter	511354	1365
ECs0482		protoheme IX farnesyltransferase	512867	891
ECs0483		cytochrome o ubiquinol oxidase subunit IV	513769	330
ECs0485		cytochrome o ubiquinol oxidase subunit I	514702	1992
ECs0486		cytochrome o ubiquinol oxidase subunit II	516715	948
ECs0487	ampG	muropeptide transporter	518122	1476
ECs0488		hypothetical protein	519641	579
ECs0489		transcriptional regulator BolA	520524	318
ECs0490	tig	trigger factor	521185	1299
ECs0491	clpP	ATP-dependent Clp protease proteolytic subunit	522728	624
ECs0492	clpX	ATP-dependent protease ATP-binding protein ClpX	523477	1275
ECs0493		DNA-binding ATP-dependent protease La	524939	2355
ECs0494		transcriptional regulator HU subunit beta	527502	273
ECs0495		peptidyl-prolyl cis-trans isomerase	527966	1872
ECs0496		hypothetical protein	529988	372
ECs0497		hypothetical protein	530465	399
ECs0498		7-cyano-7-deazaguanine synthase QueC	530915	696
ECs0499		hypothetical protein	531675	1701
ECs0501		LRP-like transcriptional regulator	534445	459
ECs0503		multidrug transporter membrane\ATP-binding components	536698	1782
ECs0504		nitrogen regulatory protein P-II 2	538660	339
ECs0505		ammonium transporter	539028	1287
ECs0506		acyl-CoA thioesterase II	540363	861
ECs0507		glycoprotein/polysaccharide metabolism	541456	558
ECs0508		hypothetical protein	542046	390
ECs0509		hypothetical protein	542736	354
ECs0510		hypothetical protein	543131	1557
ECs0511		hypothetical protein	544845	471
ECs0512		maltose O-acetyltransferase	545431	552
ECs0513		hemolysin expression-modulating protein	546154	219
ECs0514		hypothetical protein	546398	375
ECs0516		acridine efflux pump	550490	1194
ECs0517		AcrR family transcriptional regulator	551825	648
ECs0518		potassium efflux protein KefA	552600	3363
ECs0520		primosomal replication protein N''	556179	528
ECs0521		hypothetical protein	556776	378
ECs0522		adenine phosphoribosyltransferase	557306	552
ECs0523		DNA polymerase III subunits gamma and tau	557986	1932
ECs0524		hypothetical protein	559970	330
ECs0525	recR	recombination protein RecR	560299	606
ECs0526		heat shock protein 90	561014	1875
ECs0527	adk	adenylate kinase	563069	645
ECs0528	hemH	ferrochelatase	563845	963
ECs0529		acetylesterase	564804	960
ECs0530		inosine-guanosine kinase	565915	1305
ECs0551		hypothetical protein	608197	456
ECs0552		protease	608652	918
ECs0554		metal resistance protein	610379	780
ECs0575		purine permease YbbY	633072	1302
ECs0576		glycerate kinase	634395	1146
ECs0577		hypothetical protein	635768	786
ECs0579		ureidoglycolate dehydrogenase	637821	1050
ECs0580		acyl-CoA synthetase FdrA	639187	1668
ECs0581		hypothetical protein	641122	1002
ECs0582		carboxylase	642134	816
ECs0583		carbamate kinase	642946	894
ECs0584		5-(carboxyamino)imidazole ribonucleotide synthase	643978	1068
ECs0585		5-(carboxyamino)imidazole ribonucleotide mutase	645042	510
ECs0586		UDP-2,3-diacylglucosamine hydrolase	645669	723
ECs0587		peptidyl-prolyl cis-trans isomerase B	646394	495
ECs0588	cysS	cysteinyl-tRNA synthetase	647062	1386
ECs0589		hypothetical protein	648483	522
ECs0590		hypothetical protein	649112	213
ECs0591		bifunctional 5,10-methylene-tetrahydrofolate dehydrogenase/ 5,10-methylene-tetrahydrofolate cyclohydrolase	649326	867
ECs0611		copper-binding protein	679665	333
ECs0612		copper/silver efflux system membrane fusion protein CusB	680013	1224
ECs0613		inner membrane component for iron transport	681248	3138
ECs0614		phenylalanine transporter	684487	1377
ECs0615		transport	685931	1248
ECs0616		dihydropteridine reductase	687286	654
ECs0617		hypothetical protein	688033	369
ECs0618		hypothetical protein	688466	249
ECs0619		carboxylate-amine ligase	688780	1119
ECs0622		phosphopantetheinyltransferase component of enterobactin synthase multienzyme complex	691114	630
ECs0623		outer membrane receptor FepA	691909	2241
ECs0624		enterobactin/ferric enterobactin esterase	694470	1125
ECs5381		hypothetical protein	695597	219
ECs0626		ferric enterobactin transport protein FepE	699909	1134
ECs0627		iron-enterobactin transporter ATP-binding protein	701039	816
ECs0628		iron-enterobactin transporter permease	701851	993
ECs0629		iron-enterobactin transporter membrane protein	702840	1005
ECs0630		enterobactin exporter EntS	703955	1251
ECs0631		iron-enterobactin transporter periplasmic binding protein	705209	957
ECs0632		isochorismate synthase	706354	1176
ECs0633	entE	2,3-dihydroxybenzoate-AMP ligase	707539	1611
ECs0634		2,3-dihydro-2,3-dihydroxybenzoate synthetase	709163	858
ECs0635		2,3-dihydro-2,3-dihydroxybenzoate dehydrogenase	710020	747
ECs0636		hypothetical protein	710769	414
ECs0637		carbon starvation protein	711363	2106
ECs5382		hypothetical protein	713650	198
ECs0638		hypothetical protein	713857	1089
ECs0639		aminotransferase	715054	1161
ECs0643	dsbG	disulfide isomerase/thiol-disulfide oxidase	719296	747
ECs0644		alkyl hydroperoxide reductase	720414	564
ECs0645		alkyl hydroperoxide reductase	721076	1596
ECs0646		hypothetical protein	722792	429
ECs0650		ribonuclease I	725550	807
ECs0651		hypothetical protein	726470	1464
ECs0652	citG	2-(5''-triphosphoribosyl)-3'-dephosphocoenzyme-A synthase	727984	879
ECs0654		citrate lyase subunit alpha	729392	1533
ECs0655		citrate lyase subunit beta	730935	909
ECs0656		citrate lyase subunit gamma	731840	297
ECs0657		[citrate (pro-3S)-lyase] ligase	732151	1059
ECs0658		sensor-type protein	733589	1659
ECs0660	dcuC	C4-dicarboxylate transporter DcuC	735937	1386
ECs0662	cspE	cold shock protein CspE	738646	210
ECs0663	ccrB	camphor resistance protein CrcB	738909	384
ECs0664		amidase	739385	789
ECs0665	tatE	twin arginine translocase E	740302	204
ECs0666		lipoyl synthase	740606	966
ECs0668	lipB	lipoate-protein ligase B	742993	642
ECs0669		hypothetical protein	743735	264
ECs0670		D-alanyl-D-alanine carboxypeptidase	744108	1212
ECs0671		rare lipoprotein A	745459	1089
ECs0672		cell wall shape-determining protein	746558	1113
ECs0673		penicillin-binding protein 2	747673	1902
ECs0674		23S rRNA (pseudouridine(1915)-N(3))-methyltransferase RlmH	749605	468
ECs0675		hypothetical protein	750076	318
ECs0676		PhpB	750653	612
ECs0677	nadD	nicotinic acid mononucleotide adenylyltransferase	751288	642
ECs0678	holA	DNA polymerase III subunit delta	751931	1032
ECs0679		LPS-assembly lipoprotein RlpB	752962	582
ECs0680	leuS	leucyl-tRNA synthetase	753558	2583
ECs0681		hypothetical protein	756376	483
ECs0690	rihA	ribonucleoside hydrolase 1	764836	936
ECs0692		glutamate/aspartate transport system permease	766614	675
ECs0693		glutamate/aspartate transport system permease	767288	741
ECs0694		glutamate and aspartate transporter subunit	768198	909
ECs0696		transporter	771066	879
ECs0697		metalloprotease	772034	468
ECs0698		ATP-binding protein in pho regulon	772498	1080
ECs0699		(dimethylallyl)adenosine tRNA methylthiotransferase	773691	1425
ECs0700	ubiF	2-octaprenyl-3-methyl-6-methoxy-1,4-benzoquinol hydroxylase	775261	1176
ECs0704	asnB	asparagine synthetase B	777675	1665
ECs0705		UMP phosphatase	779596	753
ECs0706		transcriptional repressor of N-acetylglucosamine operon	780396	1221
ECs0707	nagA	N-acetylglucosamine-6-phosphate deacetylase	781625	1149
ECs0708	nagB	glucosamine-6-phosphate deaminase	782833	801
ECs0709		PTS system N-acetyl glucosamine specific transporter subunit IIABC	783966	1947
ECs0710		glutaminyl-tRNA synthetase	786115	1665
ECs0713		hypothetical protein	789813	327
ECs0714	fur	ferric uptake regulator	790223	447
ECs0715		flavodoxin FldA	790958	531
ECs0716		LexA regulated protein	791628	363
ECs0717		hypothetical protein	792061	765
ECs0718		replication initiation regulator SeqA	793010	546
ECs0719		phosphoglucomutase	793581	1641
ECs0722		KdpE family transcriptional regulator	799482	678
ECs0723		sensor protein KdpD	800156	2685
ECs0725		potassium-transporting ATPase subunit B	803414	2049
ECs0726		potassium-transporting ATPase subunit A	805485	1674
ECs0727	kdpF	potassium-transporting ATPase subunit F	807158	90
ECs0728		hypothetical protein	807560	207
ECs0732		hypothetical protein	815646	510
ECs0733		deoxyribodipyrimidine photolyase	816152	1419
ECs0734		transporter	817720	1482
ECs0735		hydrolase-oxidase	819472	744
ECs0737		carboxylase	820888	933
ECs0739		endonuclease VIII	822580	792
ECs0740		transporter	823368	1092
ECs0745	gltA	type II citrate synthase	829829	1284
ECs0746	sdhC	succinate dehydrogenase cytochrome b556 large membrane subunit	831821	390
ECs0748	sdhA	succinate dehydrogenase flavoprotein subunit	832551	1767
ECs0749	sdhB	succinate dehydrogenase iron-sulfur subunit	834333	717
ECs0751	sucA	2-oxoglutarate dehydrogenase subunit E1	835350	2802
ECs0752		dihydrolipoamide succinyltransferase	838166	1218
ECs0753	sucC	succinyl-CoA synthetase subunit beta	839477	1167
ECs0754		succinyl-CoA synthetase subunit alpha	840643	870
ECs0768		cytochrome d terminal oxidase polypeptide subunit I	855960	1572
ECs0769		cytochrome d terminal oxidase polypeptide subunit II	857547	1140
ECs5391		hypothetical protein	858701	114
ECs0770		hypothetical protein	858814	294
ECs0771		acyl-CoA thioester hydrolase YbgC	859257	405
ECs0772		colicin uptake protein TolQ	859658	693
ECs0773		colicin uptake protein TolR	860354	429
ECs0775	tolB	translocation protein TolB	862164	1293
ECs0776		peptidoglycan-associated outer membrane lipoprotein	863491	522
ECs0777		tol-pal system protein YbgF	864022	792
ECs0778		quinolinate synthetase	865948	1044
ECs0779		protein PnuC	867029	720
ECs0781		homeobox protein	868800	381
ECs0782		phospho-2-dehydro-3-deoxyheptonate aldolase	869496	1053
ECs0783	gpmA	2,3-bisphosphoglycerate-dependent phosphoglycerate mutase	870714	753
ECs0800		pectinesterase	889777	1284
ECs0852		adenosylmethionine--8-amino-7-oxononanoate aminotransferase BioA	930333	1290
ECs0853		biotin synthase	931709	1041
ECs0854		8-amino-7-oxononanoate synthase	932746	1155
ECs0856	bioD	dithiobiotin synthetase	934635	678
ECs0857		excinuclease ABC subunit B	935891	2022
ECs0858		structural protein	938103	909
ECs0859	moaA	molybdenum cofactor biosynthesis protein A	939408	990
ECs0860		molybdenum cofactor biosynthesis protein B	940419	513
ECs0861	moaC	molybdenum cofactor biosynthesis protein MoaC	940934	486
ECs0863	moaE	molybdopterin guanine dinucleotide biosynthesis protein MoaE	941659	453
ECs0864		hypothetical protein	942247	705
ECs0866		hypothetical protein	943908	957
ECs0867		cardiolipin synthase 2	944864	1242
ECs0868		hypothetical protein	946102	762
ECs0870		hypothetical protein	947368	1107
ECs0872		ABC transporter ATP-binding protein	949611	1737
ECs0874		DNA-binding transcriptional regulator	952338	684
ECs0875		ATP-dependent RNA helicase RhlE	953238	1368
ECs0877	dinG	ATP-dependent DNA helicase DinG	957509	2151
ECs0878		glycosyl transferase family protein	959687	963
ECs0880		hypothetical protein	962104	261
ECs0881		hypothetical protein	962629	267
ECs0882		hydroxylase	962971	687
ECs0883		catecholate siderophore receptor Fiu	963699	2283
ECs0884		hypothetical protein	966246	405
ECs0885		23S rRNA (adenine(1618)-N(6))-methyltransferase	966701	1008
ECs0886		hypothetical protein	967705	2226
ECs0887	glnQ	glutamine ABC transporter ATP-binding protein	970047	723
ECs0888	glnP	glutamine ABC transporter permease	970766	660
ECs0889	glnH	glutamine ABC transporter periplasmic protein	971563	747
ECs0890		DNA starvation/stationary phase protection protein Dps	972713	504
ECs0891		threonine and homoserine efflux system	973515	888
ECs0892	ompX	outer membrane protein X	974755	516
ECs0893		hypothetical protein	975319	1584
ECs0894		manganese transport regulator MntR	977488	468
ECs0895		hypothetical protein	977952	1119
ECs0896		hypothetical protein	979128	921
ECs0897		ABC-F family ATPase	980267	1593
ECs0899		hypothetical protein	983444	816
ECs0902		pyruvate formate-lyase 2 activating enzyme	986842	900
ECs0903		fructose-6-phosphate aldolase	987872	663
ECs0904		molybdopterin biosynthesis protein MoeB	988713	750
ECs0905		molybdopterin biosynthesis protein MoeA	989462	1236
ECs0908		glutathione transporter ATP-binding protein	991886	1839
ECs0909		transporter	993744	1539
ECs0910		transport system permease	995300	921
ECs0911		transport system permease	996223	912
ECs0912		hypothetical protein	997312	2349
ECs0915	rimO	ribosomal protein S12 methylthiotransferase	1001997	1326
ECs0916	bssR	biofilm formation regulatory protein BssR	1003535	384
ECs0917		dehydrogenase	1004029	1116
ECs0918		transferase	1005141	627
ECs0919		D-alanyl-D-alanine carboxypeptidase	1006013	1203
ECs0920		DeoR family transcriptional regulator	1007262	759
ECs0921		undecaprenyl pyrophosphate phosphatase	1008078	597
ECs0922		proton motive force efflux pump	1008959	1233
ECs0924		hypothetical protein	1010602	816
ECs0925		DeoR family transcriptional regulator	1011417	1209
ECs0926		DeoR family transcriptional regulator	1012709	537
ECs0928		hypothetical protein	1015375	378
ECs0929	grxA	glutaredoxin	1015782	258
ECs0931		nitroreductase A	1016470	723
ECs0932		ribosomal protein S6 modification protein	1017253	903
ECs0933		sensory transduction regulator	1018243	477
ECs0934		putrescine ABC transporter periplasmic-binding protein	1019070	1113
ECs0935	potG	putrescine transporter ATP-binding protein	1020277	1134
ECs0936		putrescine ABC transporter membrane protein	1021420	954
ECs0937		putrescine ABC transporter membrane protein	1022370	846
ECs0938		hypothetical protein	1023275	489
ECs0939	rumB	23S rRNA (uracil(747)-C(5))-methyltransferase RlmC	1023804	1128
ECs0943		arginine ABC transporter substrate-binding protein	1028440	732
ECs0944	artM	arginine transporter permease ArtM	1029462	669
ECs0945		arginine transporter permease ArtQ	1030130	717
ECs0946		arginine ABC transporter substrate-binding protein	1030853	732
ECs0947	artP	arginine transporter ATP-binding protein	1031602	729
ECs0952		hypothetical protein	1035704	324
ECs0953		regulator	1036024	831
ECs0954		nucleotide di-P-sugar epimerase or dehydratase	1036851	1050
ECs0955		dTDP-glucose enzyme	1037963	1431
ECs0956		L-threonine aldolase	1039404	1002
ECs0957		pyruvate dehydrogenase	1040442	1719
ECs0958		HCP oxidoreductase	1042293	969
ECs0959		hydroxylamine reductase	1043273	1653
ECs0960		surface protein	1045069	900
ECs0961		aquaporin Z	1046426	696
ECs0962		hypothetical protein	1047547	1659
ECs0963		hypothetical protein	1049202	993
ECs0964		macrolide transporter subunit MacA	1050309	1116
ECs0965		macrolide transporter ATP-binding /permease	1051421	1947
ECs0966		stationary phase/starvation inducible regulatory protein CspD	1053440	225
ECs0967	clpS	ATP-dependent Clp protease adaptor protein ClpS	1053987	321
ECs0969	infA	translation initiation factor IF-1	1057301	219
ECs0970	aat	leucyl/phenylalanyl-tRNA--protein transferase	1057804	705
ECs0971		cysteine/glutathione ABC transporter membrane/ATP-binding protein	1058550	1722
ECs0972		cysteine/glutathione ABC transporter membrane/ATP-binding protein	1060272	1767
ECs0974		leucine-responsive transcriptional regulator	1063671	495
ECs0976	lolA	outer-membrane lipoprotein carrier protein	1068480	615
ECs0977		recombination factor protein RarA	1069105	1344
ECs0978		seryl-tRNA synthetase	1070539	1293
ECs0979		anaerobic dimethyl sulfoxide reductase subunit A	1072070	2445
ECs0980		anaerobic dimethyl sulfoxide reductase subunit B	1074525	618
ECs0981		anaerobic dimethyl sulfoxide reductase subunit C	1075144	864
ECs0983		MFS family transporter protein	1076984	1149
ECs0985	pflA	pyruvate formate lyase-activating enzyme 1	1079982	741
ECs0986		formate acetyltransferase 1	1080914	2283
ECs0987		formate transporter	1083251	858
ECs0988		hypothetical protein	1084514	1761
ECs0989		hypothetical protein	1086404	693
ECs0990		3-phosphoserine/phosphohydroxythreonine aminotransferase	1087295	1089
ECs0991		3-phosphoshikimate 1-carboxyvinyltransferase	1088454	1284
ECs0992		heat shock protein	1089882	789
ECs0993	cmk	cytidylate kinase	1090843	684
ECs0994	rpsA	30S ribosomal protein S1	1091637	1674
ECs0995	ihfB	integration host factor subunit beta	1093470	285
ECs0996		hypothetical protein	1093961	2265
ECs0997		lipid transporter ATP-binding protein/permease	1096262	1749
ECs0998	lpxK	tetraacyldisaccharide 4'-kinase	1098007	987
ECs0999		hypothetical protein	1099030	1233
ECs1000		hypothetical protein	1100314	183
ECs1001		3-deoxy-manno-octulosonate cytidylyltransferase	1100493	747
ECs1002		hypothetical protein	1101393	894
ECs1004		metallothionein SmtA	1103178	786
ECs1005		condesin subunit F	1103960	1323
ECs1007	mukB	cell division protein MukB	1105967	4461
ECs1008		hypothetical protein	1110688	1848
ECs1009		hypothetical protein	1112716	549
ECs1010		hypothetical protein	1113291	648
ECs1011		aromatic amino acid aminotransferase	1113989	1191
ECs1013	asnC	asparaginyl-tRNA synthetase	1117055	1401
ECs1014		nicotinate phosphoribosyltransferase	1118624	1203
ECs1015	pepN	aminopeptidase	1120092	2613
ECs1017	ssuC	alkanesulfonate transporter permease	1123511	792
ECs1018		alkanesulfonate monooxygenase	1124314	1146
ECs1029		dihydroorotate dehydrogenase 2	1134238	1011
ECs1031		hypothetical protein	1135961	1110
ECs1032	rlmL	23S rRNA m(2)G2445 methyltransferase	1137314	2109
ECs1033		ABC transporter ATPase	1139434	1908
ECs1034		paraquat-inducible protein A	1141471	1254
ECs1035		paraquat-inducible protein B	1142729	1641
ECs1036		hypothetical protein	1144381	549
ECs1037		ribosome modulation factor	1145185	168
ECs1038		3-hydroxydecanoyl-ACP dehydratase	1145422	519
ECs1039		ATP-dependent protease	1146009	1761
ECs1040		hypothetical protein	1147955	453
ECs1041		outer membrane protein A	1148483	1041
ECs1042		SOS cell division inhibitor	1149880	510
ECs1044		hypothetical protein	1151200	2163
ECs1045		hypothetical protein	1153372	447
ECs1046	helD	DNA helicase IV	1153941	2055
ECs1047	mgsA	methylglyoxal synthase	1156027	459
ECs1049		hypothetical protein	1157416	414
ECs1050		heat shock protein HspQ	1157874	318
ECs1051		oxidoreductase	1158249	1191
ECs1052		acylphosphatase	1159534	279
ECs1053		sulfur transfer protein TusE	1159809	330
ECs1054		hypothetical protein	1160229	660
ECs1128		hydrogenase-1 small subunit	1211258	1119
ECs1130		hydrogenase 1 b-type cytochrome subunit	1214185	708
ECs1131		hydrogenase 1 maturation protease	1214889	588
ECs1132		hydrogenase-1 operon protein HyaE	1215473	399
ECs1133		hydrogenase-1 operon protein HyaF	1215868	858
ECs1134		third cytochrome oxidase subunit I	1216859	1545
ECs1135		third cytochrome oxidase subunit II	1218415	1137
ECs1136		phosphoanhydride phosphorylase	1219736	1305
ECs1144		cold shock-like protein	1229316	213
ECs1145		cold shock protein CspG	1229814	213
ECs1146		cold shock gene	1230200	231
ECs1147		hypothetical protein	1230641	1074
ECs1148		hybrid sensory histidine kinase TorS	1231786	2745
ECs1149		TMAO reductase system periplasmic protein TorT	1234613	1029
ECs1151		trimethylamine N-oxide reductase cytochrome c-type subunit	1236436	1173
ECs1152		trimethylamine N-oxide reductase subunit	1237608	2547
ECs1153	torD	chaperone protein TorD	1240151	600
ECs1154		chaperone-modulator protein CbpM	1240904	306
ECs1155		curved DNA-binding protein CbpA	1241209	921
ECs1158		glucose-1-phosphatase/inositol phosphatase	1243937	1242
ECs1159		hypothetical protein	1245216	228
ECs5596	wrbA	TrpR binding protein WrbA	1245464	546
ECs1253		hypothetical protein	1310679	495
ECs1254		hypothetical protein	1311184	591
ECs1255		acetyltransferase	1311784	801
ECs1257		synthetase	1312990	696
ECs1259		tet operon regulator	1315061	639
ECs1260	putA	trifunctional transcriptional regulator/proline dehydrogenase/pyrroline-5-carboxylate dehydrogenase	1315739	3963
ECs5411		hypothetical protein	1319756	210
ECs1261		major sodium/proline symporter	1320124	1509
ECs1263		cytochrome	1324306	831
ECs1264		hypothetical protein	1325194	1128
ECs1265		hypothetical protein	1326327	1272
ECs1266		hypothetical protein	1327942	1065
ECs1422		hypothetical protein	1464555	312
ECs1424		synthase	1465436	1482
ECs1425	mdoC	glucans biosynthesis protein	1466925	1158
ECs1427		glucosyltransferase MdoH	1469973	2574
ECs1428		hypothetical protein	1472719	228
ECs1429		acidic protein MsyB	1472947	375
ECs1432		lipid A biosynthesis lauroyl acyltransferase	1474802	921
ECs1433		hypothetical protein	1475947	1053
ECs1434		hypothetical protein	1477041	576
ECs1435		cytochrome	1477620	567
ECs1436		hypothetical protein	1478447	141
ECs1437	solA	N-methyltryptophan oxidase	1478608	1119
ECs1438	bssS	biofilm formation regulatory protein BssS	1479841	255
ECs1439		DNA damage-inducible protein I	1480385	246
ECs1440		dihydroorotase	1480704	1047
ECs1441		hypothetical protein	1481856	561
ECs1442		glutaredoxin	1482550	648
ECs1443		multidrug resistance protein MdtH	1483261	1209
ECs1444		ribosomal-protein-S5-alanine N-acetyltransferase	1484705	585
ECs1445		hypothetical protein	1485300	648
ECs1446		hypothetical protein	1485949	924
ECs1447		hypothetical protein	1486982	1536
ECs1448		flagella synthesis protein FlgN	1488557	417
ECs1449		anti-sigma-28 factor FlgM	1488978	294
ECs1450	flgA	flagellar basal body P-ring biosynthesis protein FlgA	1489347	660
ECs1451	flgB	flagellar basal-body rod protein FlgB	1490161	417
ECs1452	flgC	flagellar basal body rod protein FlgC	1490581	405
ECs1453	flgD	flagellar basal body rod modification protein	1490997	696
ECs1454	flgE	flagellar hook protein FlgE	1491717	1206
ECs1455	flgF	flagellar basal body rod protein FlgF	1492942	756
ECs1456	flgG	flagellar basal body rod protein FlgG	1493835	783
ECs1457	flgH	flagellar basal body L-ring protein	1494670	699
ECs1458	flgI	flagellar basal body P-ring protein	1495377	1101
ECs1459	flgJ	flagellar rod assembly protein/muramidase FlgJ	1496477	942
ECs1460	flgK	flagellar hook-associated protein FlgK	1497484	1644
ECs1461	flgL	flagellar hook-associated protein FlgL	1499139	954
ECs1462	rne	ribonuclease E	1500287	3186
ECs1463		hypothetical protein	1503553	375
ECs1464		23S rRNA pseudouridylate synthase C	1504045	960
ECs1465	maf	Maf-like protein	1505105	585
ECs1466		hypothetical protein	1505888	522
ECs1467	rpmF	50S ribosomal protein L32	1506461	174
ECs1468		glycerol-3-phosphate acyltransferase PlsX	1506715	1071
ECs1469		3-oxoacyl-ACP synthase III	1507853	954
ECs1470		ACP S-malonyltransferase	1508822	930
ECs1471	fabG	3-ketoacyl-ACP reductase	1509764	735
ECs1472	acpP	acyl carrier protein	1510709	237
ECs1473		3-oxoacyl-ACP synthase	1511033	1242
ECs1474		4-amino-4-deoxychorismate lyase	1512394	810
ECs1475		hypothetical protein	1513206	1023
ECs1477		DNA polymerase III subunit delta'	1514856	1005
ECs1478		metallodependent hydrolase	1515871	798
ECs1479		PTS system glucose-specific transporter subunit IIBC	1516963	1434
ECs1480		ferric-rhodotorulic acid outer membrane transporter	1518456	2190
ECs1481		purine nucleoside phosphoramidase	1520973	378
ECs1482		hypothetical protein	1521353	378
ECs1484	thiK	thiamine kinase	1522366	825
ECs1485		beta-hexosaminidase	1523201	1026
ECs1486		hypothetical protein	1524249	543
ECs1487		NADH dehydrogenase	1525191	1305
ECs1488		hypothetical protein	1526722	540
ECs1489		hypothetical protein	1527323	633
ECs1490		hypothetical protein	1528196	258
ECs1491		hypothetical protein	1528536	963
ECs1492		transcription-repair coupling factor	1529642	3447
ECs1493		hypothetical protein	1533216	1074
ECs1494		outer membrane-specific lipoprotein transporter subunit LolC	1534551	1200
ECs1496		outer membrane-specific lipoprotein transporter subunit LolE	1536444	1245
ECs1498		NAD-dependent deacetylase	1538644	822
ECs1499	potD	spermidine/putrescine ABC transporter substrate-binding protein	1539621	1047
ECs1500	potC	spermidine/putrescine ABC transporter membrane protein	1540664	795
ECs1571	potA	putrescine/spermidine ABC transporter ATPase	1590719	1137
ECs1573		hypothetical protein	1593380	1122
ECs1601		sensor protein PhoQ	1610040	1461
ECs1602		PhoP family transcriptional regulator	1611500	672
ECs1603		adenylosuccinate lyase	1612340	1371
ECs1604		hypothetical protein	1613714	642
ECs1605	mnmA	tRNA-specific 2-thiouridylase MnmA	1614391	1107
ECs1606		phosphohydrolase	1615551	462
ECs1607		23S rRNA pseudouridine(2457) synthase	1616022	624
ECs1668	minE	cell division topological specificity factor MinE	1665765	267
ECs1669		cell division inhibitor MinD	1666035	813
ECs1670	minC	septum formation inhibitor	1666871	696
ECs1671		hypothetical protein	1668086	369
ECs1672		hypothetical protein	1668557	402
ECs1674		hypothetical protein	1669199	294
ECs1675		hypothetical protein	1669564	660
ECs1676		hypothetical protein	1670315	447
ECs1678		DNA polymerase V subunit UmuD	1672252	420
ECs1679	umuC	DNA polymerase V subunit UmuC	1672671	1269
ECs1680		disulfide bond formation protein B	1673985	531
ECs1681	nhaB	sodium/proton antiporter	1674661	1542
ECs1682		fatty acid metabolism regulator	1676424	720
ECs1683		SpoVR family protein	1677195	1533
ECs1684		D-amino acid dehydrogenase small subunit	1679090	1299
ECs1686		potassium/proton antiporter	1681861	1737
ECs1688	ldcA	L,D-carboxypeptidase A	1683693	915
ECs1708		GTP-dependent nucleic acid-binding protein EngD	1702602	1092
ECs1709		peptidyl-tRNA hydrolase	1703810	585
ECs1710		hypothetical protein	1704672	279
ECs1711		sulfate transporter YchM	1705005	1653
ECs1712		ribose-phosphate pyrophosphokinase	1706809	948
ECs1713	ipk	4-diphosphocytidyl-2C-methyl-D-erythritol kinase	1707907	852
ECs1714	lolB	outer membrane lipoprotein LolB	1708758	624
ECs1715	hemA	glutamyl-tRNA reductase	1709595	1257
ECs1716	prfA	peptide chain release factor 1	1710893	1083
ECs1717		N5-glutamine S-adenosyl-L-methionine-dependent methyltransferase	1711975	834
ECs1718		transcriptional regulator	1712805	393
ECs1719		transcriptional regulator	1713201	810
ECs1720		2-dehydro-3-deoxyphosphooctonate aldolase	1714046	855
ECs1721		calcium/sodium:proton antiporter	1716090	1101
ECs1722	chaB	cation transport regulator	1717460	231
ECs1724		hypothetical protein	1718590	354
ECs1725		hypothetical protein	1719270	1254
ECs1727		nitrate/nitrite sensor protein NarX	1721167	1797
ECs5423		hypothetical protein	1722989	219
ECs1728		nitrite extrusion protein	1723302	1392
ECs1729		nitrate reductase 1 subunit alpha	1725086	3744
ECs1730		nitrate reductase 1 subunit beta	1728826	1539
ECs1731		nitrate reductase 1 subunit delta	1730361	711
ECs1732		nitrate reductase 1 subunit gamma	1731071	678
ECs1734	purU	formyltetrahydrofolate deformylase	1732826	843
ECs1735		hypothetical protein	1733718	459
ECs1736		hypothetical protein	1734250	945
ECs1737		response regulator of RpoS	1735286	1014
ECs1738		UTP-glucose-1-phosphate uridylyltransferase	1736501	909
ECs1739		global DNA-binding transcriptional dual regulator H-NS	1737553	414
ECs1740		thymidine kinase	1738570	618
ECs1741		bifunctional acetaldehyde-CoA/alcohol dehydrogenase	1739488	2676
ECs1742		hypothetical protein	1742640	648
ECs1743		oligopeptide transport periplasmic binding protein	1744025	1632
ECs1745		hypothetical protein	1746677	909
ECs1746	oppD	oligopeptide ABC transporter ATP-binding protein	1747597	1014
ECs1747		hypothetical protein	1748607	1005
ECs1748		dsDNA-mimic protein	1749664	330
ECs1749	cls	cardiolipin synthetase	1750028	1461
ECs5426		hypothetical protein	1751520	285
ECs1750		voltage-gated potassium channel	1751859	1254
ECs1751		hypothetical protein	1753413	297
ECs1752		transporter	1753933	720
ECs1753		acyl-CoA thioesterase	1754692	399
ECs1754		intracellular septation protein A	1755195	540
ECs1755		hypothetical protein	1755764	744
ECs1832	trpA	tryptophan synthase subunit alpha	1817435	807
ECs1834		bifunctional indole-3-glycerol phosphate synthase/phosphoribosylanthranilate isomerase	1819446	1362
ECs1835		bifunctional glutamine amidotransferase/anthranilate phosphoribosyltransferase	1820808	1596
ECs1836		anthranilate synthase component I	1822403	1563
ECs1838		hypothetical protein	1824239	882
ECs1841		23S rRNA pseudouridylate synthase B	1827561	873
ECs1842		cob(I)yrinic acid a,c-diamide adenosyltransferase	1828473	591
ECs1843		short chain dehydrogenase	1829060	759
ECs1844		periplasmic protease	1830038	1050
ECs1845		hypothetical protein	1831123	252
ECs1846		DNA topoisomerase I	1831754	2598
ECs1847	cysB	transcriptional regulator CysB	1834561	975
ECs1849		aconitate hydratase 1	1836537	2676
ECs1850	ribA	GTP cyclohydrolase II	1839276	591
ECs1851		phosphatidylglycerophosphatase B	1840036	765
ECs1852		hypothetical protein	1840949	309
ECs1853		tetratricopeptide repeat protein	1841264	1170
ECs1854		orotidine 5'-phosphate decarboxylase	1842626	738
ECs1855		translation initiation factor Sui1	1843360	330
ECs1856		lipoprotein	1843815	219
ECs1857		DeoR family transcriptional regulator	1844302	750
ECs5432		hypothetical protein	1845141	174
ECs1858		RNase II stability modulator	1845462	1986
ECs1859		exoribonuclease II	1847682	1935
ECs1860		oxidoreductase	1849684	1128
ECs1861		enoyl-ACP reductase	1850955	789
ECs1867		peptide ABC transporter ATP-binding protein	1859760	807
ECs1868		peptide ABC transporter ATP-binding protein	1860568	993
ECs1870		peptide transport permease	1862437	966
ECs1871		peptide transport-like protein	1863399	1644
ECs1872		hypothetical protein	1865355	246
ECs1880	pspF	phage shock protein operon transcriptional activator	1874753	978
ECs1881		phage shock protein PspA	1875897	669
ECs1882	pspB	phage shock protein B	1876619	225
ECs1883		PspC family transcriptional regulator	1876843	360
ECs1884		peripheral inner membrane phage-shock protein	1877211	222
ECs1885		thiosulfate:cyanide sulfurtransferase	1877507	315
ECs1900		hypothetical protein	1891930	1398
ECs1901		hypothetical protein	1893324	1062
ECs1902		DNA-binding transcriptional regulator TyrR	1894533	1542
ECs1903	tpx	2-Cys peroxiredoxin	1896118	507
ECs1904		muconate cycloisomerase I	1896743	966
ECs1911		transport periplasmic protein	1902584	1614
ECs1912		hypothetical protein	1904248	1032
ECs1913		hypothetical protein	1905523	258
ECs1914		universal stress protein UspE	1905830	951
ECs1915		fumarate/nitrate reduction transcriptional regulator	1906932	753
ECs1916		O-6-alkylguanine-DNA:cysteine-protein methyltransferase	1907879	516
ECs1924		hypothetical protein	1915450	564
ECs1926	zntB	zinc transporter	1917521	984
ECs1927		ATP-dependent RNA helicase DbpA	1918982	1374
ECs1997		filament protein	1972707	435
ECs2000		oxidoreductase	1974761	3525
ECs5439		hypothetical protein	1978559	267
ECs2002		D-lactate dehydrogenase	1979355	990
ECs2003		hypothetical protein	1980552	2640
ECs2014	acpD	azoreductase	1998084	606
ECs2015		ATP-dependent RNA helicase HrpA	1998947	3846
ECs2020		hypothetical protein	2004742	801
ECs2065		hypothetical protein	2052518	444
ECs2067		hypothetical protein	2054200	894
ECs2069		cryptic nitrate reductase 2 subunit delta	2055849	696
ECs2070		cryptic nitrate reductase 2 subunit beta	2056544	1545
ECs2071		cryptic nitrate reductase 2 subunit alpha	2058085	3741
ECs2072		nitrite extrusion protein 2	2061907	1389
ECs2077		hypothetical protein	2067709	882
ECs2079		nitrate-inducible formate dehydrogenase-N iron-sulfur beta subunit	2071882	885
ECs2081		hypothetical protein	2073640	285
ECs2082		alcohol dehydrogenase	2074070	1011
ECs2083		malate dehydrogenase	2075214	1698
ECs2084	rpsV	30S ribosomal subunit S22	2077068	138
ECs2085		biofilm-dependent modulation protein	2077307	216
ECs2086		osmotically inducible protein	2077867	432
ECs2096		hypothetical protein	2088748	1320
ECs2097		acid sensitivity protein	2090198	1536
ECs2099		peptidase	2093650	2796
ECs2100		hypothetical protein	2096490	2373
ECs2101		ABC transporter ATP-binding protein	2098900	1686
ECs2104		transcriptional regulator YdeO	2104171	762
ECs2105		hypothetical protein	2105006	198
ECs2106		oxidoreductase	2105451	2280
ECs2127		hypothetical protein	2132029	966
ECs2128		altronate oxidoreductase	2133141	1452
ECs2129		hypothetical protein	2134819	948
ECs2130		hypothetical protein	2136376	360
ECs2131		glutaminase	2136735	927
ECs2132		succinate semialdehyde dehydrogenase	2137725	1413
ECs2135		sugar efflux transporter	2141439	1191
ECs2136		multiple drug resistance protein MarC	2142654	666
ECs2137		MarR family transcriptional regulator	2143531	435
ECs2138		MarA family transcriptional regulator	2143985	384
ECs2141		MFS-type transporter YdeE	2145743	1188
ECs2147		dipeptidyl carboxypeptidase II	2151230	2046
ECs2148		3-hydroxy acid dehydrogenase	2153412	747
ECs2149		hypothetical protein	2154247	687
ECs2150		hypothetical protein	2155110	204
ECs2151		oxidoreductase	2155349	1461
ECs2288		hypothetical protein	2255149	327
ECs2289		hypothetical protein	2255610	342
ECs2290		spermidine N1-acetyltransferase	2255986	561
ECs2291		hypothetical protein	2256549	711
ECs2292		hypothetical protein	2257364	309
ECs2297		twin-argninine leader-binding protein DmsD	2264308	615
ECs2300		NAGC-like transcriptional regulator	2267145	1221
ECs2301		LysR family transcriptional regulator	2268500	894
ECs2302		transporter	2269500	1254
ECs2303		acid-shock protein	2271177	309
ECs2306		multidrug efflux system protein MdtJ	2272936	366
ECs2308	pntB	pyridine nucleotide transhydrogenase	2274772	1389
ECs2309	pntA	NAD(P) transhydrogenase subunit alpha	2276171	1533
ECs2310		hypothetical protein	2278227	945
ECs2311		arginine/ornithine antiporter	2279357	1383
ECs2312		short chain dehydrogenase	2280776	723
ECs2313		hypothetical protein	2281495	336
ECs2314		DNA-binding transcriptional regulator RstA	2281950	729
ECs2316		DNA replication terminus site-binding protein	2284059	930
ECs2317	fumC	fumarate hydratase	2284985	1404
ECs2318		fumarase A	2286531	1647
ECs2319		mannose-6-phosphate isomerase	2288376	1176
ECs2320		hypothetical protein	2289652	1509
ECs2323		glucuronide transporter	2292508	1374
ECs2326		repressor for uid operon	2296082	591
ECs2327		7-alpha-hydroxysteroid dehydrogenase	2296901	768
ECs2328		DNA-binding transcriptional repressor MalI	2297780	1029
ECs2329		bifunctional PTS system maltose and glucose-specific transporter subunits IICB	2298983	1593
ECs2330		aminotrasferase	2300585	1173
ECs2331		adenosine deaminase	2301861	1002
ECs2332		oxidoreductase	2302898	1041
ECs2333		beta-lactam resistance protein	2304181	126
ECs2334		oriC-binding nucleoid-associated protein	2304579	216
ECs2335		hypothetical protein	2304856	465
ECs2336		Na(+)-translocating NADH-quinone reductase subunit E	2305397	582
ECs2339	rnfD	electron transport complex protein RnfD	2308868	1059
ECs2340		electron transport complex protein RnfG	2309930	621
ECs2341		electron transport complex protein RsxE	2310554	696
ECs2342		endonuclease III	2311249	636
ECs5460		hypothetical protein	2312012	201
ECs2343	tppB	tripeptide transporter permease	2312495	1503
ECs2344		glutathionine S-transferase	2314103	606
ECs2345		pyridoxamine kinase	2314752	864
ECs2346		tyrosyl-tRNA synthetase	2315674	1275
ECs2347		pyridoxamine 5'-phosphate oxidase	2317077	657
ECs2348		lysozyme inhibitor	2317792	324
ECs2349	anmK	anhydro-N-acetylmuramic acid kinase	2318219	1110
ECs2350		outer membrane protein	2319601	468
ECs2351		transcriptional regulator SlyA	2320115	435
ECs2352		hypothetical protein	2320750	237
ECs2353		hypothetical protein	2320989	858
ECs2355		superoxide dismutase	2323859	522
ECs2357		hypothetical protein	2325748	600
ECs2359		N-ethylmaleimide reductase	2326384	1098
ECs2360		glyoxalase I	2327562	408
ECs2361		ribonuclease T	2328072	648
ECs2363		hypothetical protein	2333479	348
ECs2364		lipoprotein	2334161	816
ECs2365		superoxide dismutase	2335104	582
ECs2366		transporter	2335831	1170
ECs2367		DNA-binding transcriptional repressor PurR	2337554	1026
ECs2368		DNA-binding transcriptional regulator	2338576	933
ECs2369		inner membrane transport protein YdhC	2339621	1212
ECs2370		cyclopropane-fatty-acyl-phospholipid synthase	2341123	1149
ECs2371		riboflavin synthase subunit alpha	2342311	642
ECs2373		hypothetical protein	2344581	1257
ECs2374		hypothetical protein	2346410	306
ECs2375		hypothetical protein	2346841	1605
ECs2376		hypothetical protein	2348457	813
ECs2377		hypothetical protein	2349273	786
ECs2378		oxidoreductase Fe-S subunit	2350055	720
ECs2379		hypothetical protein	2350787	648
ECs2381		hypothetical protein	2353561	627
ECs2382		hypothetical protein	2354643	210
ECs2383		pyruvate kinase	2355409	1413
ECs2384		murein lipoprotein	2357132	237
ECs2385		hypothetical protein	2357431	1005
ECs2386		cysteine desufuration protein SufE	2358584	417
ECs2387		bifunctional cysteine desulfurase/selenocysteine lyase	2359013	1221
ECs2388		cysteine desulfurase activator complex subunit SufD	2360230	1272
ECs2392		hypothetical protein	2364645	270
ECs2393		hypothetical protein	2364933	411
ECs2394		oxidase	2365340	3057
ECs2395		hypothetical protein	2368785	1113
ECs2396		hypothetical protein	2370299	384
ECs2397		transport system permease	2370782	1215
ECs2398		amino acid/amine transport protein	2372217	1272
ECs2399	aroE	quinate/shikimate dehydrogenase	2373500	867
ECs2400	aroD	3-dehydroquinase	2374397	759
ECs2401		acetate CoA-transferase YdiF	2375300	1596
ECs2409		phosphoenolpyruvate synthase	2384447	2379
ECs2410		hypothetical protein	2387158	834
ECs2411		phospho-2-dehydro-3-deoxyheptonate aldolase	2388148	1047
ECs2412		hypothetical protein	2389326	192
ECs2413		hypothetical protein	2389521	1437
ECs2414		hypothetical protein	2391020	714
ECs2415		lipoprotein	2391980	465
ECs2416		vitamin B12-transporter ATPase	2392522	750
ECs2417	btuE	glutathione peroxidase	2393271	552
ECs2418		vtamin B12-transporter permease	2393885	981
ECs2419	ihfA	integration host factor subunit alpha	2394966	300
ECs2420	pheT	phenylalanyl-tRNA synthetase subunit beta	2395270	2388
ECs2421	pheS	phenylalanyl-tRNA synthetase subunit alpha	2397672	984
ECs2423	rplT	50S ribosomal protein L20	2399105	357
ECs2424	rpmI	50S ribosomal protein L35	2399514	198
ECs2425	infC	translation initiation factor IF-3	2399808	543
ECs2426		threonyl-tRNA synthetase	2400354	1929
ECs2428		hypothetical protein	2405038	759
ECs2429		6-phosphofructokinase	2406080	933
ECs2430		hypothetical protein	2407113	291
ECs2431		hypothetical protein	2407509	861
ECs2432		hypothetical protein	2408410	537
ECs2433		2-deoxyglucose-6-phosphate phosphatase	2409093	669
ECs2434		hypothetical protein	2409924	591
ECs2435		hypothetical protein	2410647	1392
ECs2440		6-phospho-beta-glucosidase	2416658	1353
ECs2441		DNA-binding transcriptional regulator ChbR	2418116	843
ECs2442		PTS system N,N'-diacetylchitobiose-specific transporter subunit IIA	2418966	351
ECs2443		PTS system N,N'-diacetylchitobiose-specific transporter subunit IIC	2419367	1359
ECs2444		PTS system N,N'-diacetylchitobiose-specific transporter subunit IIB	2420810	321
ECs2445		OsmE family transcriptional regulator	2421430	339
ECs2446	nadE	NAD synthetase	2421970	828
ECs2447		nucleotide excision repair endonuclease	2423027	888
ECs2449		hypothetical protein	2424652	486
ECs2451		succinylarginine dihydrolase	2426427	1344
ECs2452	astD	succinylglutamic semialdehyde dehydrogenase	2427767	1479
ECs2453		arginine succinyltransferase	2429242	1035
ECs2454	argD	bifunctional succinylornithine transaminase/acetylornithine transaminase	2430273	1221
ECs2455		exonuclease III	2431939	807
ECs2456		hypothetical protein	2432912	711
ECs2458		hypothetical protein	2434319	708
ECs2459		hypothetical protein	2435026	549
ECs2461		transport system permease	2436723	1536
ECs2462		ABC transporter ATP-binding protein	2438258	654
ECs2463		thiosulfate sulfur transferase	2438978	1308
ECs2464		cytochrome oxidase	2440294	627
ECs2465		pyrimidine (deoxy)nucleoside triphosphate pyrophosphohydrolase	2441001	408
ECs2467		glutamate dehydrogenase	2441882	1344
ECs2470		selenophosphate synthetase	2446476	1044
ECs2471		hypothetical protein	2447636	552
ECs2472		protease 4	2448348	1857
ECs2474	ansA	asparaginase	2451162	1017
ECs2475		nicotinamidase/pyrazinamidase	2452189	642
ECs2486		hypothetical protein	2463303	273
ECs2487		methionine sulfoxide reductase B	2463617	414
ECs2488		glyceraldehyde-3-phosphate dehydrogenase	2464372	996
ECs2489		hypothetical protein	2465451	885
ECs2490		aldehyde reductase	2466386	855
ECs2491		scaffolding protein in the formation of a murein-synthesizing holoenzyme	2467330	747
ECs2493		hypothetical protein	2470559	1284
ECs2494		hypothetical protein	2472121	1344
ECs2495		hypothetical protein	2473645	1491
ECs2496		hypothetical protein	2475178	504
ECs2497		hypothetical protein	2475682	153
ECs2499		AraC family transcriptional regulator	2476359	822
ECs2500		amino acid/amine transport protein	2477277	1182
ECs2501		hypothetical protein	2478513	348
ECs2502		hypothetical protein	2478882	255
ECs2504		hypothetical protein	2480611	249
ECs2507		leucine export protein LeuE	2481724	639
ECs2513		ribonuclease D	2488692	1128
ECs2514		long-chain-fatty-acid--CoA ligase	2489889	1686
ECs2515		outer membrane protein	2491779	582
ECs2516		hypothetical protein	2492400	696
ECs2517		hypothetical protein	2493153	1911
ECs2518		hypothetical protein	2495147	393
ECs2520		hypothetical protein	2496380	180
ECs2521		para-aminobenzoate synthase component I	2496633	1362
ECs2522		hypothetical protein	2497998	579
ECs2523		L-serine dehydratase 1	2498760	1365
ECs2524		hypothetical protein	2500225	1629
ECs2525		transporter	2501857	1557
ECs2528		mannose-specific PTS enzyme IIC	2504910	801
ECs2529		PTS system mannose-specific transporter subunit IID	2505714	861
ECs2530		hypothetical protein	2506629	459
ECs2531		hypothetical protein	2507463	621
ECs2532	rrmA	23S rRNA (guanine(745)-N(1))-methyltransferase	2508080	810
ECs2533		cold shock-like protein CspC	2509055	210
ECs2534		hypothetical protein	2509277	144
ECs2535		hypothetical protein	2510089	288
ECs2536		hypothetical protein	2510451	144
ECs5463		hypothetical protein	2510778	216
ECs2538		transporter	2512105	1374
ECs2539		heat shock protein HtpX	2513524	882
ECs2540		carboxy-terminal protease	2514597	2049
ECs2541		solute/DNA competence effector	2516665	699
ECs2542		hypothetical protein	2517460	498
ECs2544		hypothetical protein	2519333	2640
ECs2545	yebU	16S rRNA (cytosine(1407)-C(5))-methyltransferase RsmF	2522047	1446
ECs2546		hypothetical protein	2523595	252
ECs2547		hypothetical protein	2523867	276
ECs2548	pphA	serine/threonine protein phosphatase 1	2524143	657
ECs2549		hypothetical protein	2525195	342
ECs2550		resistance protein	2525549	873
ECs2551		hypothetical protein	2526425	375
ECs2552		DNA polymerase III subunit theta	2526938	231
ECs2553		hypothetical protein	2527270	657
ECs2554		exodeoxyribonuclease X	2527950	663
ECs2555		protease 2	2528609	2061
ECs2556		hypothetical protein	2530878	660
ECs2557		hypothetical protein	2531864	369
ECs2558		DNA damage-inducible protein YebG	2532287	291
ECs2559	purT	phosphoribosylglycinamide formyltransferase 2	2532711	1179
ECs2560		keto-hydroxyglutarate-aldolase/keto-deoxy- phosphogluconate aldolase	2533945	642
ECs2561		phosphogluconate dehydratase	2534623	1812
ECs2562		glucose-6-phosphate 1-dehydrogenase	2536669	1476
ECs2563		DNA-binding transcriptional regulator HexR	2538482	870
ECs2564		pyruvate kinase	2539479	1443
ECs2565		lipid A biosynthesis (KDO)2-(lauroyl)-lipid IVA acyltransferase	2541052	972
ECs2566		hypothetical protein	2542143	1323
ECs2567	znuA	high-affinity zinc transporter periplasmic protein	2543481	933
ECs2568	znuC	high-affinity zinc transporter ATPase	2544492	756
ECs2569	znuB	high-affinity zinc transporter membrane protein	2545244	786
ECs2570	ruvB	Holliday junction DNA helicase RuvB	2546275	1011
ECs2571	ruvA	Holliday junction DNA helicase RuvA	2547294	612
ECs2572		hypothetical protein	2548180	603
ECs2573	ruvC	Holliday junction resolvase	2548784	522
ECs2574		hypothetical protein	2549340	741
ECs2575	ntpA	dATP pyrophosphohydrolase	2550109	453
ECs2576	aspS	aspartyl-tRNA synthetase	2550679	1773
ECs2577		hypothetical protein	2552761	567
ECs2579		hypothetical protein	2554195	396
ECs2580		hypothetical protein	2554631	744
ECs2581		hypothetical protein	2555371	972
ECs2582		biotin sulfoxide reductase	2556507	2430
ECs2583		cytochrome C-type protein	2558961	1101
ECs2584		copper homeostasis protein CutC	2560449	747
ECs2585		hypothetical protein	2561209	567
ECs2586	argS	arginyl-tRNA synthetase	2561991	1734
ECs2588		flagellar protein	2564509	393
ECs2589	flhA	flagellar biosynthesis protein FlhA	2564901	2079
ECs2591		chemotaxis protein CheZ	2568322	645
ECs2592		chemotaxis regulatory protein CheY	2568977	390
ECs2593		chemotaxis-specific methylesterase	2569381	1050
ECs2594		chemotaxis methyltransferase CheR	2570433	861
ECs2596		methyl-accepting chemotaxis protein II	2572959	1662
ECs2597		purine-binding chemotaxis protein	2574763	504
ECs2598		chemotaxis protein CheA	2575287	1965
ECs2599	motB	flagellar motor protein MotB	2577256	927
ECs2600		flagellar motor protein MotA	2578179	888
ECs2601		transcriptional activator FlhC	2579193	579
ECs2602		transcriptional activator FlhD	2579774	351
ECs2603		universal stress protein UspC	2580904	429
ECs2604		trehalose-6-phosphate synthase	2581339	1425
ECs2608	araG	L-arabinose transporter ATP-binding protein	2584706	1515
ECs2609		L-arabinose-binding periplasmic protein	2586290	990
ECs2610		ferritin	2588076	504
ECs5464		hypothetical protein	2588659	252
ECs2612		hypothetical protein	2589373	324
ECs2613		ferritin	2589867	498
ECs2614		hypothetical protein	2590401	240
ECs2615		tyrosine-specific transporter	2590832	1212
ECs2616		hypothetical protein	2592105	666
ECs2650		phosphatidylglycerophosphate synthetase	2614539	549
ECs2706		2-component sensor protein	2661332	1359
ECs2707		transcriptional regulatory protein YedW	2662690	672
ECs2708		5-hydroxyisourate hydrolase	2663494	414
ECs2709		sulfite oxidase subunit YedY	2664015	1005
ECs2711		hypothetical protein	2665912	651
ECs2774		hypothetical protein	2712218	798
ECs2779		AMP nucleosidase	2724534	1455
ECs2780		hypothetical protein	2726331	717
ECs2783	cbl	transcriptional regulator Cbl	2729434	951
ECs2784		nitrogen assimilation transcriptional regulator	2730486	918
ECs2786	cobT	nicotinate-nucleotide--dimethylbenzimidazole phosphoribosyltransferase	2732857	1080
ECs2787	cobS	adenosylcobinamide-GDP ribazoletransferase	2733948	744
ECs2788	cobU	adenosylcobinamide kinase/adenosylcobinamide phosphate guanyltransferase	2734688	546
ECs2809		hypothetical protein	2751537	330
ECs2811		DNA gyrase inhibitor	2753295	474
ECs2812	dacD	D-alanyl-D-alanine carboxypeptidase	2753887	1173
ECs2816		amino acid/amine transport protein	2758210	1365
ECs2817		LysR family transcriptional regulator	2759835	930
ECs2818		hypothetical protein	2760810	825
ECs2821	hisD	histidinol dehydrogenase	2763161	1305
ECs2868		transporter	2813276	1584
ECs2871		assembly protein	2815605	1854
ECs2872	dcd	deoxycytidine triphosphate deaminase	2817480	582
ECs2873		uridine kinase	2818153	642
ECs2877		3-methyladenine DNA glycosylase	2822532	849
ECs2878		chaperone	2823514	1353
ECs2880		hypothetical protein	2826816	762
ECs2881		hypothetical protein	2827574	660
ECs2882		multidrug efflux system subunit MdtA	2829449	1248
ECs2883		multidrug efflux system subunit MdtB	2830696	3123
ECs2884		multidrug efflux system subunit MdtC	2833819	3078
ECs2886		signal transduction histidine-protein kinase BaeS	2838309	1404
ECs2887		BaeR family transcriptional regulator	2839709	723
ECs2888		hypothetical protein	2840622	333
ECs2889		hypothetical protein	2841102	1362
ECs2891		hypothetical protein	2842793	378
ECs2892		lipid kinase	2843516	900
ECs2900		fructose-bisphosphate aldolase	2851044	1053
ECs2901		nucleoside permease	2852353	1278
ECs2902		hypothetical protein	2853627	1005
ECs2903		kinase	2854628	966
ECs2905		hypothetical protein	2856365	828
ECs2906		phosphomethylpyrimidine kinase	2857248	801
ECs2907		hydroxyethylthiazole kinase	2858045	789
ECs2919		ATPase	2868788	1110
ECs2920	metG	methionyl-tRNA synthetase	2870029	2034
ECs2935		hypothetical protein	2892717	471
ECs2936		two-component response-regulatory protein YehT	2893234	720
ECs2937		2-component sensor protein	2893950	1686
ECs3014		transcriptional regulator	2943821	648
ECs3015		transport system permease	2944616	732
ECs3017		transport system permease	2946271	1158
ECs3018		transport system permease	2947435	918
ECs3019		beta-D-glucoside glucohydrolase	2948604	2298
ECs3020		D-lactate dehydrogenase	2951097	1716
ECs3021	pbpG	D-alanyl-D-alanine endopeptidase	2952850	942
ECs3022		hypothetical protein	2953956	612
ECs3023		hypothetical protein	2954677	615
ECs3024		acetoin dehydrogenase	2955421	762
ECs3025		multidrug resistance outer membrane protein MdtQ	2956235	1437
ECs3026		tRNA-dihydrouridine synthase C	2958366	951
ECs3033		hypothetical protein	2965617	399
ECs3034		hypothetical protein	2966012	696
ECs3035		cytidine deaminase	2966837	885
ECs3036		hypothetical protein	2967871	720
ECs3037		hypothetical protein	2968593	240
ECs3038		oxidoreductase	2969026	1239
ECs3040	mglC	beta-methylgalactoside transporter inner membrane protein	2971736	1011
ECs3042		galactose-binding transport protein	2974343	999
ECs3043		DNA-binding transcriptional regulator GalS	2975620	1041
ECs3044		hypothetical protein	2976802	1158
ECs3045	folE	GTP cyclohydrolase I	2977976	669
ECs3046		esterase	2978902	837
ECs3048		lysine transporter	2982041	1470
ECs3049		DNA-binding transcriptional regulator	2983715	882
ECs3050		hypothetical protein	2984695	1050
ECs3051		endonuclease IV	2985818	858
ECs3054	rihB	ribonucleoside hydrolase 2	2989172	942
ECs3055		YeiL family transcriptional regulator	2990243	699
ECs3059		PTS system fructose-specific transporter subunit IIBC	2994647	1692
ECs3067	spr	outer membrane lipoprotein	3004908	567
ECs3068		hypothetical protein	3005655	1557
ECs3069		hypothetical protein	3007293	1815
ECs3070		ABC transporter permease	3009108	1095
ECs3071		transport system permease	3010202	1026
ECs3072		ABC transporter ATP-binding protein	3011229	1590
ECs3073		hypothetical protein	3012822	345
ECs3074		bicyclomycin/multidrug efflux system protein	3013499	1191
ECs3075		16S rRNA pseudouridine(516) synthase	3014717	696
ECs3076		ATP-dependent helicase	3015561	1761
ECs3077		50S ribosomal protein L25	3017446	285
ECs3078		nucleoid-associated protein NdpA	3017869	1008
ECs3079		hypothetical protein	3019058	228
ECs3080		sulfatase	3019305	1761
ECs3082		transcriptional regulator NarP	3024228	648
ECs3083		CcmH precursor	3024910	1053
ECs3084		DsbE	3025959	558
ECs3085		cytochrome c-type biogenesis protein	3026513	1944
ECs3086		cytochrome c-type biogenesis protein CcmE	3028453	480
ECs3087		heme exporter protein C	3028929	210
ECs3088		heme exporter protein C	3029135	738
ECs3089		heme exporter protein B	3029914	663
ECs3090		cytochrome c biogenesis protein CcmA	3030573	618
ECs3091		cytochrome c-type protein NapC	3031209	603
ECs3092	napB	citrate reductase cytochrome c-type subunit	3031821	450
ECs3093	napH	quinol dehydrogenase membrane component	3032267	864
ECs3095		nitrate reductase catalytic subunit	3033819	2487
ECs3097		ferredoxin-type protein	3036555	495
ECs3098		ecotin	3037456	489
ECs3099		malate:quinone oxidoreductase	3038094	1647
ECs3100		multidrug transporter membrane protein/ATP-binding component	3039958	1644
ECs3101		alkylated DNA repair protein	3041677	651
ECs3102		O6-methylguanine-DNA methyltransferase	3042327	1065
ECs3103		thiamine biosynthesis lipoprotein ApbE	3043465	1056
ECs3107		hybrid sensory kinase in two-component regulatory system with RcsB and YojN	3050013	2850
ECs3108		hypothetical protein	3053137	777
ECs3109		hypothetical protein	3053918	702
ECs3113		hypothetical protein	3060726	1599
ECs3114		DNA gyrase subunit A	3062562	2628
ECs3115		3-demethylubiquinone-9 3-methyltransferase	3065336	723
ECs3117		ribonucleotide-diphosphate reductase subunit alpha	3070647	2286
ECs3118	nrdB	ribonucleotide-diphosphate reductase subunit beta	3073159	1131
ECs3119		2Fe-2S ferredoxin	3074289	255
ECs3120		hypothetical protein	3074597	651
ECs3124	glpQ	glycerophosphodiester phosphodiesterase	3079306	1077
ECs3125	glpT	sn-glycerol-3-phosphate transporter	3080387	1359
ECs3126	glpA	sn-glycerol-3-phosphate dehydrogenase subunit A	3082018	1629
ECs3128	glpC	sn-glycerol-3-phosphate dehydrogenase subunit C	3084892	1191
ECs3137		competence damage-inducible protein A	3092943	1203
ECs3138		hypothetical protein	3094245	543
ECs3139		hypothetical protein	3095066	426
ECs3140		aluminum-inducible protein	3095530	603
ECs3141		UDP-4-amino-4-deoxy-L-arabinose--oxoglutarate aminotransferase	3096440	1140
ECs3142		undecaprenyl phosphate 4-deoxy-4-formamido-L-arabinose transferase	3097583	969
ECs3143		bifunctional UDP-glucuronic acid decarboxylase/UDP-4-amino-4-deoxy-L-arabinose formyltransferase	3098551	1983
ECs3144		4-deoxy-4-formamido-L-arabinose- phosphoundecaprenol deformylase ArnD	3100530	891
ECs3145	arnT	4-amino-4-deoxy-L-arabinose lipid A transferase	3101420	1653
ECs5486		4-amino-4-deoxy-L-arabinose-phosphoundecaprenol flippase subunit ArnE	3103069	336
ECs3146		4-amino-4-deoxy-L-arabinose-phospho-UDP flippase	3103404	387
ECs3148		2-succinylbenzoate-CoA ligase	3104160	1356
ECs3149		O-succinylbenzoate synthase	3105512	963
ECs3150		1,4-dihydroxy-2-naphthoyl-CoA synthase	3106474	858
ECs3151		acyl-CoA thioester hydrolase	3107346	759
ECs3152		2-succinyl-5-enolpyruvyl-6-hydroxy-3- cyclohexene-1-carboxylate synthase	3108101	1671
ECs3153		menaquinone-specific isochorismate synthase	3109860	1296
ECs3154		hypothetical protein	3111234	306
ECs3156		ribonuclease Z	3112120	918
ECs3159		hypothetical protein	3115580	504
ECs3160		NADH dehydrogenase subunit N	3116150	1458
ECs3161		NADH dehydrogenase subunit M	3117614	1530
ECs3162		NADH dehydrogenase subunit L	3119374	1842
ECs3163		NADH dehydrogenase subunit K	3121212	303
ECs3164		NADH dehydrogenase subunit J	3121511	555
ECs3165		NADH dehydrogenase subunit I	3122077	543
ECs3166		NADH dehydrogenase subunit H	3122634	978
ECs3167		NADH dehydrogenase subunit G	3123608	2727
ECs3168		NADH dehydrogenase I subunit F	3126387	1338
ECs3169		NADH dehydrogenase subunit E	3127721	501
ECs3170		bifunctional NADH:ubiquinone oxidoreductase subunit C/D	3128224	1803
ECs3171		NADH dehydrogenase subunit B	3130120	663
ECs3172		NADH dehydrogenase subunit A	3130798	438
ECs3173		LysR family transcriptional regulator	3131872	939
ECs3174		aminotransferase	3133730	1218
ECs3175		5'-deoxynucleotidase	3135031	600
ECs3176		transporter	3135689	1833
ECs3177		phosphatase	3137608	651
ECs3178		hypothetical protein	3138269	495
ECs3180		acetate kinase	3139640	1203
ECs3181		phosphate acetyltransferase	3140917	2145
ECs3182		hypothetical protein	3143251	1521
ECs3183		regulator	3144804	543
ECs3184		phosphodiesterase	3145404	552
ECs3185		hypothetical protein	3146011	645
ECs3186		glutathione S-transferase	3146791	648
ECs3187	folX	D-erythro-7,8-dihydroneopterin triphosphate 2'-epimerase	3147495	363
ECs3190		histidine/lysine/arginine/ornithine transporter subunit	3149906	774
ECs3191		histidine transport system membrane protein M	3150687	717
ECs3192		histidine transport system permease	3151400	687
ECs3193		histidine transport system histidine-binding periplasmic protein	3152176	783
ECs3194		lysine-, arginine-, ornithine-binding periplasmic protein	3153179	783
ECs3195		3-octaprenyl-4-hydroxybenzoate carboxy-lyase	3154227	570
ECs3196		amidophosphoribosyltransferase	3154891	1518
ECs3197		colicin V production protein	3156445	489
ECs3199		bifunctional folylpolyglutamate synthase/ dihydrofolate synthase	3158026	1269
ECs3200		acetyl-CoA carboxylase carboxyltransferase subunit beta	3159364	915
ECs3202	truA	tRNA pseudouridine synthase A	3161176	813
ECs3203		semialdehyde dehydrogenase	3161988	1014
ECs3204		erythronate-4-phosphate dehydrogenase	3163067	1137
ECs3207		3-oxoacyl-ACP synthase	3166747	1221
ECs3208	mnmC	5-methylaminomethyl-2-thiouridine methyltransferase	3168126	2007
ECs3209		hypothetical protein	3170253	279
ECs3210		transporting ATPase	3170565	549
ECs3211		hypothetical protein	3171113	810
ECs3212	mepA	penicillin-insensitive murein endopeptidase	3171922	825
ECs3213		chorismate synthase	3172750	1086
ECs3215		N5-glutamine S-adenosyl-L-methionine-dependent methyltransferase	3173870	933
ECs3223		phosphohistidine phosphatase	3182741	486
ECs3224	fadJ	multifunctional fatty acid oxidation complex subunit alpha	3183429	2145
ECs3225	fadI	3-ketoacyl-CoA thiolase	3185573	1311
ECs3226		hypothetical protein	3187063	285
ECs3229		lipoprotein precursor	3190850	756
ECs3230		transport	3191899	933
ECs3254		formyl-coenzyme A transferase	3220136	1251
ECs3255		hypothetical protein	3221899	636
ECs3256		hypothetical protein	3222830	276
ECs3257		hypothetical protein	3223182	243
ECs3258		lipid A biosynthesis palmitoleoyl acyltransferase	3223777	921
ECs3259		aminotransferase	3225189	1239
ECs3261		2-component transcriptional regulator	3228516	735
ECs3264		exoaminopeptidase	3232643	1038
ECs3265		aminopeptidase	3233680	1086
ECs3266		transporter	3234780	1248
ECs3267		PTS system enzyme IIB component	3236049	327
ECs3268	glk	glucokinase	3236594	966
ECs3269		hypothetical protein	3237763	1257
ECs3270		hypothetical protein	3239134	327
ECs3271		manganese transport protein MntH	3239600	1239
ECs3272		permease of transport system for 3 nucleosides	3241174	1203
ECs3273		hypothetical protein	3242426	2190
ECs3274		hypothetical protein	3245234	360
ECs3278	gltX	glutamyl-tRNA synthetase	3247786	1416
ECs3282		cytochrome oxidase	3251324	999
ECs5495		hypothetical protein	3252319	219
ECs3283	ligA	NAD-dependent DNA ligase LigA	3252539	2016
ECs3284		cell division protein ZipA	3254625	999
ECs3285		sulfate transport protein CysZ	3255853	762
ECs3286		cysteine synthase A	3256799	972
ECs3287		PTS system phosphohistidinoprotein-hexose phosphotransferase Hpr	3258154	258
ECs3288		phosphoenolpyruvate-protein phosphotransferase	3258456	1728
ECs3289		PTS system glucose-specific transporter	3260224	510
ECs3290	pdxK	pyridoxal kinase	3260776	852
ECs3292	cysM	cysteine synthase B	3262102	912
ECs3293		sulfate/thiosulfate transporter subunit	3263147	1098
ECs3295		sulfate/thiosulfate transporter subunit	3265109	834
ECs3296		thiosulfate transporter subunit	3265942	1017
ECs3297		short chain dehydrogenase	3267116	792
ECs3299	murQ	N-acetylmuramic acid 6-phosphate etherase	3269057	897
ECs3300	murP	PTS system N-acetylmuramic acid transporter subunit IIBC	3269957	1425
ECs3302		hypothetical protein	3272748	900
ECs3303		hypothetical protein	3273743	576
ECs3304		hypothetical protein	3274379	450
ECs3306		N-acetylmuramoyl-l-alanine amidase I	3275454	870
ECs3307		coproporphyrinogen III oxidase	3276327	900
ECs3308		transcriptional regulator EutR	3277232	1053
ECs3309		hypothetical protein	3278330	501
ECs3310		hypothetical protein	3278843	660
ECs3312		ethanolamine ammonia-lyase heavy chain	3280420	1362
ECs3314		EutH	3283193	1227
ECs3315		hypothetical protein	3284519	1188
ECs3317		EutE	3286543	1404
ECs3318		detox protein	3287958	288
ECs3319		detox protein	3288352	294
ECs3320	eutD	phosphotransacetylase	3288684	1017
ECs3322		ethanolamine utilization protein EutQ	3290425	702
ECs3324		hypothetical protein	3291593	336
ECs3325		malic enzyme	3292221	2280
ECs3326		transaldolase A	3294789	951
ECs3327		transketolase	3295759	2004
ECs3328		hypothetical protein	3297857	1044
ECs3329		hypothetical protein	3299026	576
ECs3330		oxidoreductase Fe-S binding subunit	3299669	1980
ECs3331		nitrate/nitrite sensor protein NarQ	3301854	1701
ECs3332		aminoglycoside/multidrug efflux system	3303718	3114
ECs3333		hypothetical protein	3307370	357
ECs3334		succinyl-diaminopimelate desuccinylase	3307730	1128
ECs5496		hypothetical protein	3308885	201
ECs3335		esterase	3309166	699
ECs3336		hypothetical protein	3309938	2016
ECs3337		hypothetical protein	3311968	864
ECs3338		phosphoribosylaminoimidazole-succinocarboxamide synthase	3312999	714
ECs3339		lipoprotein	3313925	1035
ECs3340	dapA	4-hydroxy-tetrahydrodipicolinate synthase	3314976	879
ECs3341	gcvR	glycine cleavage system transcriptional repressor	3316000	573
ECs3342	bcp	thioredoxin-dependent thiol peroxidase	3316572	471
ECs3355		permease	3330962	1062
ECs3356		hypothetical protein	3332236	1464
ECs3357		oxidoreductase	3333720	360
ECs3358		DNA replication initiation factor	3334217	747
ECs3359		uracil transporter	3335013	1290
ECs3360	upp	uracil phosphoribosyltransferase	3336388	627
ECs3361		phosphoribosylaminoimidazole synthetase	3337339	1038
ECs3362	purN	phosphoribosylglycinamide formyltransferase	3338376	639
ECs3363		polyphosphate kinase	3339185	2067
ECs3364		exopolyphosphatase	3341256	1542
ECs3365		cytochrome C-type biogenesis protein	3342836	2244
ECs5497		hypothetical protein	3345261	153
ECs3366		hypothetical protein	3345431	192
ECs3367		outer membrane lipoprotein	3345933	519
ECs3369	guaA	GMP synthase	3347099	1578
ECs3370		inosine 5'-monophosphate dehydrogenase	3348745	1467
ECs3373	engA	GTP-binding protein EngA	3352024	1473
ECs3374		outer membrane protein assembly complex subunit YfgL	3353614	1179
ECs3375		hypothetical protein	3354803	621
ECs3376	hisS	histidyl-tRNA synthetase	3355441	1275
ECs3377	ispG	4-hydroxy-3-methylbut-2-en-1-yl diphosphate synthase (flavodoxin)	3356826	1119
ECs3378		cytoskeletal protein RodZ	3357971	1014
ECs3379		ribosomal RNA large subunit methyltransferase N	3359269	1155
ECs3380	ndk	nucleoside diphosphate kinase	3360573	432
ECs3386		hypothetical protein	3368297	4962
ECs3387	sseA	3-mercaptopyruvate sulfurtransferase	3373465	846
ECs3388		enhanced serine sensitivity protein SseB	3374810	777
ECs3389		aminopeptidase	3375729	1284
ECs3390		hypothetical protein	3377190	201
ECs3391		[2FE-2S] ferredoxin	3377402	336
ECs3392	hscA	chaperone protein HscA	3377739	1851
ECs3393	hscB	co-chaperone HscB	3379606	516
ECs3394	iscA	iron-sulfur cluster assembly protein	3380217	324
ECs3395		scaffold protein	3380557	387
ECs3396		cysteine desulfurase	3380971	1215
ECs3397		DNA-binding transcriptional regulator IscR	3382297	489
ECs3398		ATP synthase subunit beta	3383086	738
ECs3399		inositol monophosphatase	3383942	804
ECs3400		hypothetical protein	3384890	855
ECs3401		stationary phase inducible protein CsiE	3385935	1281
ECs3409		hypothetical protein	3393846	423
ECs3410		hypothetical protein	3394316	873
ECs3411		hypothetical protein	3395200	789
ECs3412		transport system permease	3396327	999
ECs3413		ABC transporter ATP-binding protein	3397350	1512
ECs3415		hypothetical protein	3399964	3375
ECs3416		NAGC-like transcriptional regulator	3403363	1194
ECs3417	glyA	serine hydroxymethyltransferase	3404619	1254
ECs3418		nitric oxide dioxygenase	3406200	1191
ECs3419		nitrogen regulatory protein P-II 1	3407435	339
ECs3420		2-component transcriptional regulator	3407834	1335
ECs3422		2-component sensor protein	3410036	1491
ECs3423		phosphoribosylformylglycinamidine synthase	3412039	3888
ECs3425		tRNA-specific adenosine deaminase	3417736	537
ECs3427		DNA-binding transcriptional regulator	3419141	849
ECs3428		hypothetical protein	3420045	261
ECs3429	acpS	4'-phosphopantetheinyl transferase	3421001	381
ECs3430		pyridoxine 5'-phosphate synthase	3421381	732
ECs3431	recO	DNA repair protein RecO	3422124	729
ECs3432	era	GTP-binding protein Era	3422864	906
ECs3433	rnc	ribonuclease III	3423766	681
ECs3434		signal peptidase I	3424719	975
ECs3435		GTP-binding protein LepA	3425709	1800
ECs3436		SoxR reducing system protein RseC	3427706	480
ECs3437	rseB	periplasmic negative regulator of sigmaE	3428182	957
ECs3438		anti-RNA polymerase sigma factor SigE	3429138	639
ECs3439		RNA polymerase sigma factor RpoE	3429809	576
ECs3440		L-aspartate oxidase	3430792	1623
ECs3442		ATP-dependent RNA helicase SrmB	3433268	1335
ECs3443		LysR family transcriptional regulator	3434635	882
ECs3444		neutral amino-acid efflux protein	3435619	588
ECs3445		autonomous glycyl radical cofactor GrcA	3436262	384
ECs3447		methyltransferase	3437688	1038
ECs3448		thioredoxin 2	3438932	420
ECs3449		hypothetical protein	3439420	699
ECs3452	pssA	phosphatidylserine synthase	3442925	1356
ECs3453		hypothetical protein	3444377	273
ECs3454		alpha-ketoglutarate transporter	3444646	1299
ECs3455		protein disaggregation chaperone	3451718	2574
ECs3456		hypothetical protein	3454421	732
ECs3457	rluD	23S rRNA pseudouridine synthase D	3455149	981
ECs3458		outer membrane protein assembly complex subunit YfiO	3456264	738
ECs3459		hypothetical protein	3457031	207
ECs3460		translation inhibitor protein RaiA	3457272	342
ECs3462	pheA	bifunctional chorismate mutase/prephenate dehydratase	3457863	1161
ECs3463	tyrA	bifunctional chorismate mutase/prephenate dehydrogenase	3459066	1122
ECs3464		phospho-2-dehydro-3-deoxyheptonate aldolase	3460198	1071
ECs3467		hypothetical protein	3462501	1227
ECs3468		outer membrane lipoprotein	3463743	483
ECs3469	rplS	50S ribosomal protein L19	3464302	348
ECs3470	trmD	tRNA (guanine-N(1)-)-methyltransferase	3464691	768
ECs3471	rimM	16S rRNA-processing protein RimM	3465489	549
ECs3472	rpsP	30S ribosomal protein S16	3466056	249
ECs3473		signal recognition particle protein	3466441	1362
ECs3474		hypothetical protein	3467969	792
ECs3475		hypothetical protein	3468872	1197
ECs3476		heat shock protein GrpE	3470123	594
ECs3477	ppnK	inorganic polyphosphate/ATP-NAD kinase	3470839	879
ECs3478		recombination and repair protein	3471803	1662
ECs3479		small membrane protein A	3473802	153
ECs3481		hypothetical protein	3474296	477
ECs3482	smpB	SsrA-binding protein	3474904	483
ECs3521		hydroxyglutarate oxidase	3512102	1335
ECs3522	gabD	succinate-semialdehyde dehydrogenase I	3513459	1449
ECs3523		4-aminobutyrate aminotransferase	3514921	1281
ECs3524		gamma-aminobutyrate transporter	3516439	1401
ECs3525		DNA-binding transcriptional regulator CsiR	3517860	663
ECs3526		LysM domain/BON superfamily protein	3518523	450
ECs3527		hypothetical protein	3519056	159
ECs3528		hypothetical protein	3519397	300
ECs3530		DNA binding protein	3520277	405
ECs3531		hypothetical protein	3521349	450
ECs3532		hypothetical protein	3521835	345
ECs3533		hypothetical protein	3522331	330
ECs3536		glutaredoxin-like protein	3524872	246
ECs3538		ribonucleotide-diphosphate reductase subunit alpha	3525497	2145
ECs3539	nrdF	ribonucleotide-diphosphate reductase subunit beta	3527651	960
ECs3540		glycine betaine transporter ATP-binding protein	3528966	1203
ECs3542	proX	glycine betaine transporter periplasmic subunit	3531282	993
ECs3543		transporter	3532466	1185
ECs3544		hypothetical protein	3533774	738
ECs3546		transcriptional repressor MprA	3534927	531
ECs3547		multidrug resistance secretion protein	3535584	1173
ECs3548		multidrug resistance protein B	3536773	1539
ECs3549		S-ribosylhomocysteinase	3538375	516
ECs3550		glutamate--cysteine ligase	3539040	1557
ECs3551		hypothetical protein	3540669	429
ECs3552		fructose-1-phosphatase	3541094	567
ECs3553		carbon storage regulator	3542888	186
ECs3554	alaS	alanyl-tRNA synthetase	3543308	2631
ECs3555	recX	recombination regulator RecX	3546066	501
ECs3557		competence damage-inducible protein A	3547775	498
ECs3558		murein hydrolase B	3548417	1086
ECs3564	gutQ	D-arabinose 5-phosphate isomerase	3553735	966
ECs3565		anaerobic nitric oxide reductase transcriptional regulator	3554697	1515
ECs3567		nitric oxide reductase	3557630	1134
ECs3569		electron transport protein HydN	3561296	528
ECs3573	hycI	hydrogenase 3 maturation protease	3566256	471
ECs3575		formate hydrogenlyase subunit-7 component G	3567126	768
ECs3576		formate hydrogenlyase complex iron-sulfur subunit	3567893	543
ECs3577		hydrogenase 3 large subunit	3568445	1710
ECs3578		membrane-spanning protein of hydrogenase 3	3570172	924
ECs3579		formate hydrogenlyase subunit 3	3571098	1827
ECs3580		formate hydrogenlyase subunit-7 component B	3572921	612
ECs3581		formate hydrogenlyase regulatory protein HycA	3573657	462
ECs3582	hypA	hydrogenase nickel incorporation protein	3574330	351
ECs3583		hydrogenase nickel incorporation protein HypB	3574684	873
ECs3585		hypothetical protein	3575819	1122
ECs3586		hypothetical protein	3576979	969
ECs3587		formate hydrogenlyase transcriptional activator	3578021	2079
ECs3588		hypothetical protein	3580136	354
ECs3595		RNA polymerase sigma factor RpoS	3587081	993
ECs3599	truD	tRNA pseudouridine synthase D	3590777	1050
ECs3600	ispF	2-C-methyl-D-erythritol 2,4-cyclodiphosphate synthase	3591823	480
ECs3601	ispD	2-C-methyl-D-erythritol 4-phosphate cytidylyltransferase	3592302	711
ECs3602	ftsB	cell division protein FtsB	3593031	312
ECs3604		adenylyl-sulfate kinase	3593909	606
ECs3605	cysN	sulfate adenylyltransferase subunit 1	3594514	1428
ECs3606		sulfate adenylyltransferase subunit 2	3595943	909
ECs3607		alkaline phosphatase	3597103	1038
ECs3617		phosphoadenosine phosphosulfate reductase	3607696	735
ECs3618		sulfite reductase subunit beta	3608504	1713
ECs3619	cysJ	sulfite reductase subunit alpha	3610216	1800
ECs3620		6-carboxytetrahydropterin synthase QueD	3612331	366
ECs3633		7-carboxy-7-deazaguanine synthase QueE	3624554	672
ECs3639	eno	phosphopyruvate hydratase	3629041	1299
ECs3640	pyrG	CTP synthetase	3630427	1638
ECs3641	mazG	nucleoside triphosphate pyrophosphohydrolase	3632292	792
ECs3645	rumA	23S rRNA (uracil(1939)-C(5))-methyltransferase	3636097	1302
ECs3647		glucarate dehydratase	3640444	1341
ECs3648		glucarate dehydratase	3641805	1023
ECs3649		transporter	3643147	1353
ECs3650		flavodoxin	3644934	450
ECs3651		tRNA pseudouridine synthase C	3645401	783
ECs3652		hypothetical protein	3646183	330
ECs3653		SecY interacting protein Syd	3647134	546
ECs3654	queF	7-cyano-7-deazaguanine reductase	3647747	849
ECs3655		hypothetical protein	3648707	1365
ECs3656		serine transporter	3650628	1290
ECs3657		L-serine dehydratase	3651975	1368
ECs3658	xni	exonuclease IX	3653454	756
ECs3659		L-1,2-propanediol oxidoreductase	3654264	1152
ECs3662	fucI	L-fucose isomerase	3657983	1776
ECs3663		L-fuculokinase	3659837	1449
ECs3664		FucU	3661287	423
ECs3665		FucR family transcriptional regulator	3661767	732
ECs3666		23S rRNA (cytidine(2498)-2'-O)-methyltransferase RlmM	3662542	1101
ECs3668		GcvA family transcriptional regulator	3664049	918
ECs3669		hypothetical protein	3665317	231
ECs3670		cysteine sulfinate desulfinase	3665736	1206
ECs3671		hypothetical protein	3666941	444
ECs3672		hypothetical protein	3667435	807
ECs3673	mltA	murein transglycosylase A	3668480	1098
ECs3674		amidase	3670156	1254
ECs3675		N-acetylglutamate synthase	3671641	1332
ECs3676	recD	exonuclease V subunit alpha	3673034	1827
ECs3677	recB	exonuclease V subunit beta	3674860	3543
ECs3679	recC	exonuclease V subunit gamma	3681459	3369
ECs3681		hypothetical protein	3685148	408
ECs3682		hypothetical protein	3685552	564
ECs3684	thyA	thymidylate synthase	3686760	795
ECs3685		prolipoprotein diacylglyceryl transferase	3687561	876
ECs3686		fused phosphoenolpyruvate-protein phosphotransferase PtsP/GAF domain	3688587	2247
ECs3687		dinucleoside polyphosphate hydrolase	3690846	531
ECs3688		DNA mismatch repair protein	3692061	690
ECs3689		transporter	3692819	714
ECs3690		hypothetical protein	3693670	219
ECs3691	tas	aldo/keto reductase	3693996	1041
ECs3693		bifunctional acyl-ACP synthetase/2-acylglycerophosphoethanolamine acyltransferase	3696254	2160
ECs3694		DNA-binding transcriptional regulator GalR	3698999	1032
ECs3695		diaminopimelate decarboxylase	3700037	1263
ECs3696		LysR family transcriptional regulator	3701421	936
ECs3698		low-affinity L-arabinose transport system proton symport protein	3703164	1419
ECs3700		5-keto-4-deoxyuronate isomerase	3705688	837
ECs3701		acetyl-CoA acetyltransferase	3706811	1182
ECs3738		lipoprotein	3737465	756
ECs3739		xanthine dehydrogenase subunit XdhA	3738675	2259
ECs3740		xanthine dehydrogenase subunit XdhB	3740944	879
ECs3741		xanthine dehydrogenase subunit XdhC	3741819	480
ECs3742		transcriptional regulator	3742338	1779
ECs3743		aspartate/ornithine carbamoyltransferase	3744592	1191
ECs3744		diaminopropionate ammonia-lyase	3745840	1197
ECs3745		peptidase	3747094	1212
ECs3746		phenylhydantoinase	3748358	1386
ECs3747		carbamate kinase	3749791	933
ECs3748		synthase	3750764	1626
ECs3749		hypothetical protein	3752437	708
ECs3750		hypothetical protein	3753310	579
ECs3752		chlorohydrolase/aminohydrolase	3757311	1329
ECs3753		selenate reductase subunit YgfM	3758689	780
ECs3754		selenate reductase subunit YgfN	3759465	2871
ECs3756		guanine deaminase	3763915	1320
ECs3757		oxidoreductase	3765270	1368
ECs3758		oxidoreductase Fe-S subunit	3766673	396
ECs3759		oxidoreductase Fe-S binding subunit	3767161	1935
ECs3760		permease	3769447	1518
ECs3761		isopentenyl-diphosphate delta-isomerase	3771214	549
ECs3762	lysS	lysyl-tRNA synthetase	3771805	1518
ECs3764		ssDNA exonuclease RecJ	3774521	1734
ECs3765		thiol:disulfide interchange protein DsbC	3776260	711
ECs3766	xerD	site-specific tyrosine recombinase XerD	3776995	897
ECs3767		flavodoxin FldB	3778003	522
ECs3768		hypothetical protein	3778564	408
ECs3770		global regulator	3779461	981
ECs3771		oxidoreductase	3780518	660
ECs3772		hypothetical protein	3781341	312
ECs3773		6-phospho-beta-glucosidase	3781691	1440
ECs3774		glycine dehydrogenase	3783296	2874
ECs3775		glycine cleavage system protein H	3786287	390
ECs3776	gcvT	glycine cleavage system aminomethyltransferase T	3786700	1095
ECs3777		2-octaprenylphenol hydroxylase	3788242	1203
ECs3778		2-octaprenyl-6-methoxyphenyl hydroxylase	3789468	1179
ECs3779		proline aminopeptidase P II	3790643	1326
ECs3780		hypothetical protein	3791994	579
ECs3781		Z-ring-associated protein	3792740	330
ECs3782		5-formyltetrahydrofolate cyclo-ligase	3793369	549
ECs3784		D-3-phosphoglycerate dehydrogenase	3794699	1233
ECs3785		ribose-5-phosphate isomerase A	3796186	660
ECs3786		chromosome replication initiation inhibitor protein	3797228	894
ECs3793		hypothetical protein	3804815	741
ECs3794		arginine exporter protein	3805648	636
ECs3795		mechanosensitive channel MscS	3806422	861
ECs3796		fructose-bisphosphate aldolase	3807640	1080
ECs3797	pgk	phosphoglycerate kinase	3808934	1164
ECs3798		erythrose 4-phosphate dehydrogenase	3810147	1020
ECs3805		DNA-binding transcriptional regulator	3815296	510
ECs3807		oxidoreductase	3816789	1278
ECs3810		transketolase	3820254	1992
ECs3811		hypothetical protein	3822523	759
ECs3812		agmatinase	3823487	921
ECs3815		hypothetical protein	3827405	147
ECs3816		hypothetical protein	3827672	216
ECs3817		hypothetical protein	3827884	252
ECs3818		S-adenosylmethionine synthetase	3828191	1155
ECs3819		galactose-proton symport of transport system	3829782	1395
ECs3820		hypothetical protein	3831253	498
ECs3821		DNA-specific endonuclease I	3831845	708
ECs3822		16S ribosomal RNA methyltransferase RsmE	3832632	732
ECs3824		hypothetical protein	3834435	564
ECs3825		Holliday junction resolvase-like protein	3834998	417
ECs3828		resistance protein	3837325	567
ECs3829		hypothetical protein	3837888	291
ECs3831		coproporphyrinogen III oxidase	3838772	1137
ECs3832		hypothetical protein	3840151	1008
ECs3833	ansB	L-asparaginase II	3841275	1047
ECs3834		hypothetical protein	3842497	720
ECs3835		hypothetical protein	3843400	327
ECs3836	trmB	tRNA (guanine-N(7)-)-methyltransferase	3843726	720
ECs3837		A/G-specific adenine glycosylase	3844606	1053
ECs3838		hypothetical protein	3845686	276
ECs3839	mltC	murein transglycosylase C	3846023	1083
ECs3841		ornithine decarboxylase	3848613	2136
ECs3842		transporter	3851146	708
ECs3873		bifunctional glutathionylspermidine amidase/glutathionylspermidine synthetase	3877016	1860
ECs3874		glutathione S-transferase	3879080	867
ECs3875		hydrogenase 2 accessory protein HypG	3880069	249
ECs3878	hybD	hydrogenase 2 maturation endopeptidase	3881145	495
ECs3879		hydrogenase 2 large subunit	3881639	1704
ECs3880		hydrogenase 2 b cytochrome subunit	3883339	1179
ECs3882		hydrogenase 2 small subunit	3885496	1119
ECs3883		hypothetical protein	3886803	288
ECs3884		hypothetical protein	3887209	888
ECs3886		hypothetical protein	3889333	495
ECs3887		oxidoreductase	3890018	885
ECs3889		biopolymer transport protein ExbD	3891174	426
ECs3890		biopolymer transport protein ExbB	3891606	735
ECs3892		cystathionine beta-lyase	3892592	1188
ECs3893		hypothetical protein	3893919	660
ECs3895		AraC family transcriptional regulator	3894618	957
ECs3894		oxidoreductase	3895711	1164
ECs3896	dkgA	2,5-diketo-D-gluconic acid reductase A	3896979	828
ECs3898		hypothetical protein	3898275	654
ECs3899		outer membrane lipoprotein	3898977	258
ECs3900		hypothetical protein	3899277	2220
ECs3901		repressor protein for FtsI	3901607	1413
ECs3902		1-acyl-sn-glycerol-3-phosphate acyltransferase	3903094	738
ECs3903		DNA topoisomerase IV subunit A	3904065	2259
ECs3905		hypothetical protein	3908177	483
ECs3906		hypothetical protein	3908712	393
ECs3907		DNA-binding transcriptional regulator QseB	3909256	660
ECs3910		modulator of drug activity B	3911370	582
ECs3911		hypothetical protein	3911982	315
ECs3918		DNA topoisomerase IV subunit B	3919597	1893
ECs3919		esterase	3921518	582
ECs3920		cyclic 3',5'-adenosine monophosphate phosphodiesterase	3922099	828
ECs3921		hypothetical protein	3922951	423
ECs3922	nudF	ADP-ribose pyrophosphatase	3923374	630
ECs3923	tolC	outer membrane channel protein	3924208	1482
ECs3925		hypothetical protein	3925837	672
ECs3926		synthetase/amidase	3926514	1161
ECs3927		hypothetical protein	3927712	816
ECs3928		zinc transporter ZupT	3928643	774
ECs3929	ribB	3,4-dihydroxy-2-butanone-4-phosphate synthase	3929906	654
ECs3931		glycogen synthesis protein GlgS	3931267	201
ECs3935		bifunctional heptose 7-phosphate kinase/heptose 1-phosphate adenyltransferase	3934847	1434
ECs3936		bifunctional glutamine-synthetase adenylyltransferase/deadenyltransferase	3936328	2841
ECs3937		hypothetical protein	3939191	1302
ECs3938		signal transduction protein	3940734	621
ECs3939	cca	multifunctional tRNA nucleotidyl transferase/2'3'-cyclic phosphodiesterase/2'nucleotidase/phosphatase	3941418	1239
ECs3940	uppP	UDP pyrophosphate phosphatase	3942837	822
ECs3941	folB	bifunctional dihydroneopterin aldolase/dihydroneopterin triphosphate 2'-epimerase	3943749	372
ECs3942		glycerol-3-phosphate acyltransferase PlsY	3944223	618
ECs3945		L(+)-tartrate dehydratase subunit beta	3946900	606
ECs3946		hypothetical protein	3947554	1464
ECs3947		DNA-binding/iron metalloprotein/AP endonuclease	3949060	1014
ECs3948	rpsU	30S ribosomal protein S21	3950311	216
ECs3949	dnaG	DNA primase	3950637	1746
ECs3950		RNA polymerase sigma factor RpoD	3952577	1842
ECs3951		G/U mismatch-specific DNA glycosylase	3954497	507
ECs3952		hypothetical protein	3955257	765
ECs3953		hypothetical protein	3956309	624
ECs3954		aerotaxis sensor receptor	3957086	1521
ECs3955		putrescine--2-oxoglutarate aminotransferase	3958997	1407
ECs3956		hypothetical protein	3960445	333
ECs3957		DNA-binding transcriptional repressor EbgR	3960996	984
ECs3958	ebgA	cryptic beta-D-galactosidase subunit alpha	3962163	3093
ECs3959	ebgC	cryptic beta-D-galactosidase subunit beta	3965252	450
ECs3960		oxidoreductase	3965764	1434
ECs3961		hypothetical protein	3967331	1071
ECs3962		glycosyl hydrolase	3968418	2352
ECs3963		NADPH dehydrogenase	3971295	2019
ECs3966		hypothetical protein	3974369	1137
ECs3967		hypothetical protein	3975554	540
ECs3969		hypothetical protein	3976923	1005
ECs3970		transporter	3978211	966
ECs3971		serine/threonine transporter SstT	3979575	1245
ECs3972		hypothetical protein	3980824	552
ECs3973		altronate hydrolase	3981458	1488
ECs3974		glucuronate isomerase	3982960	1413
ECs3975		hexuronates transport protein	3984735	1419
ECs3990		hypothetical protein	3994969	1311
ECs3992		L-serine deaminase	3997913	1365
ECs3993		hypothetical protein	3999349	390
ECs3994		formate acetyltransferase 3	3999752	2295
ECs3996		threonine/serine transporter TdcC	4003314	1332
ECs3997		threonine dehydratase	4004667	990
ECs3998		TdcA family transcriptional regulator	4005755	939
ECs3999		TdcR family transcriptional regulator	4006882	345
ECs4002		glycerate kinase	4009859	1146
ECs4003	garR	2-hydroxy-3-oxopropionate reductase	4011101	891
ECs4004		5-keto-4-deoxy-D-glucarate aldolase	4012021	771
ECs4005		transporter	4012807	1335
ECs4006		hydrolase	4014516	1572
ECs4009		AgaR family transcriptional regulator	4017090	810
ECs4010		tagatose 6-phosphate kinase 2	4018148	1281
ECs4011		PTS system N-acetylgalactosamine-specific transporter subunit IIB	4019451	474
ECs4016		tagatose-6-phosphate aldose/ketose isomerase	4023515	1155
ECs4017	kbaY	tagatose-bisphosphate aldolase	4024682	861
ECs4019		PTS system N-acetylgalactosamine-specific transporter subunit IID	4027017	792
ECs4027		hypothetical protein	4034972	861
ECs4030		DnaA initiator-associating protein DiaA	4038306	591
ECs4031		hypothetical protein	4038906	576
ECs4032		hypothetical protein	4039595	1041
ECs4038		hypothetical protein	4043249	525
ECs4039		collagenase	4043982	996
ECs4041		hypothetical protein	4045945	1008
ECs4042		tryptophan permease	4047069	1245
ECs4043		ATP-dependent RNA helicase DeaD	4048467	1890
ECs4044		Nlp family transcriptional regulator	4050536	885
ECs4045		polynucleotide phosphorylase	4051529	2205
ECs4046	rpsO	30S ribosomal protein S15	4053911	270
ECs4047	truB	tRNA pseudouridine synthase B	4054329	945
ECs4048	rbfA	ribosome-binding factor A	4055273	402
ECs4049	infB	translation initiation factor IF-2	4055839	2673
ECs4050	nusA	transcription elongation factor NusA	4058536	1488
ECs4051		hypothetical protein	4060051	453
ECs4052		argininosuccinate synthase	4061134	1344
ECs4054	secG	preprotein translocase subunit SecG	4064670	333
ECs4055	glmM	phosphoglucosamine mutase	4065230	1338
ECs4057	hflB	ATP-dependent metalloprotease	4067498	1935
ECs4058	rrmJ	23S rRNA methyltransferase	4069532	630
ECs4059		RNA-binding protein YhbY	4070287	294
ECs4060	greA	transcription elongation factor GreA	4070736	477
ECs4061		D-alanyl-D-alanine carboxypeptidase	4071460	1434
ECs4062	obgE	GTPase ObgE	4072933	1173
ECs4063		hypothetical protein	4074121	966
ECs4064	rpmA	50S ribosomal protein L27	4075213	258
ECs4065	rplU	50S ribosomal protein L21	4075491	312
ECs4066		octaprenyl diphosphate synthase	4076061	972
ECs4067		Nlp family transcriptional regulator	4077261	279
ECs4068		UDP-N-acetylglucosamine 1-carboxyvinyltransferase	4077587	1260
ECs4069		hypothetical protein	4078901	270
ECs4070		hypothetical protein	4079315	294
ECs4071		hypothetical protein	4079608	636
ECs4072		hypothetical protein	4080262	552
ECs4073		hypothetical protein	4080818	783
ECs4074		ABC transporter ATP-binding protein	4081608	810
ECs4075		calcium/sodium:proton antiporter	4082627	978
ECs4076		D-arabinose 5-phosphate isomerase	4083618	987
ECs4077		3-deoxy-D-manno-octulosonate 8-phosphate phosphatase KdsC	4084625	567
ECs4078		hypothetical protein	4085188	576
ECs4080		ABC transporter ATP-binding protein	4086296	726
ECs4081		RNA polymerase factor sigma-54	4087069	1434
ECs4082		sigma(54) modulation protein	4088525	288
ECs4083		PTS system transporter subunit IIA-like nitrogen-regulatory protein PtsN	4088930	492
ECs4084		hypothetical protein	4089467	855
ECs4085		phosphohistidinoprotein-hexose phosphotransferase component of N-regulated PTS system (Npr)	4090318	273
ECs4086		hypothetical protein	4090804	633
ECs4094		hypothetical protein	4104260	465
ECs4095		N-acetylmannosamine kinase	4104721	876
ECs4096		N-acetylmannosamine-6-phosphate 2-epimerase	4105593	690
ECs4097		sialic acid transporter	4106330	1491
ECs4098		N-acetylneuraminate lyase	4107929	894
ECs4099		transcriptional regulator NanR	4108944	783
ECs4101		ClpXP protease specificity-enhancing factor	4111514	498
ECs4102	sspA	stringent starvation protein A	4112017	639
ECs4103	rpsI	30S ribosomal protein S9	4113050	393
ECs4104	rplM	50S ribosomal protein L13	4113458	429
ECs4105		hypothetical protein	4114105	1128
ECs4106		cytochrome d ubiquinol oxidase subunit III	4115420	405
ECs4107		serine endoprotease	4115978	1368
ECs4108		serine endoprotease	4117435	1068
ECs4109		malate dehydrogenase	4118566	939
ECs4110		arginine repressor ArgR	4119939	471
ECs4111		hypothetical protein	4120723	315
ECs4112		hypothetical protein	4121093	273
ECs4113		p-hydroxybenzoic acid efflux subunit AaeB	4121457	1968
ECs4114		p-hydroxybenzoic acid efflux subunit AaeA	4123430	930
ECs4115		hypothetical protein	4124367	204
ECs4116		DNA-binding transcriptional regulator	4124753	930
ECs4117	tldD	protease TldD	4125816	1446
ECs4118		hypothetical protein	4127417	3801
ECs4119		ribonuclease G	4131285	1470
ECs4121		rod shape-determining protein MreD	4133346	489
ECs4122		rod shape-determining protein MreC	4133834	1104
ECs4123		rod shape-determining protein MreB	4135003	1044
ECs4124		regulatory protein CsrD	4136351	1941
ECs4125		acrylyl-CoA reductase AcuI	4138443	975
ECs4127		acetyl-CoA carboxylase biotin carboxyl carrier protein subunit	4140395	471
ECs4128		acetyl-CoA carboxylase biotin carboxylase subunit	4140876	1350
ECs4130	panF	sodium/panthothenate symporter	4142566	1452
ECs4131	prmA	50S ribosomal protein L11 methyltransferase	4144029	882
ECs4132		tRNA-dihydrouridine synthase B	4145239	966
ECs4133	fis	DNA-binding protein Fis	4146230	297
ECs4134		methyltransferase	4146611	885
ECs4135		transporter	4147579	180
ECs4136		acrEF/envCD operon repressor	4147761	663
ECs4137		transmembrane protein affects septum formation and cell membrane permeability	4148822	1158
ECs4140		hypothetical protein	4153393	222
ECs4141		periplasmic binding transport protein	4154045	1026
ECs4144		ABC transporter ATP-binding protein	4157440	759
ECs4145		transferase	4164031	771
ECs4147	aroE	shikimate 5-dehydrogenase	4165031	819
ECs4148		ribosome maturation factor	4165854	573
ECs4149		hypothetical protein	4166431	306
ECs4151		DNA protecting protein DprA	4167447	1125
ECs4152	def	peptide deformylase	4168701	510
ECs4153	fmt	methionyl-tRNA formyltransferase	4169225	948
ECs4154		16S rRNA m5C967 methyltransferase	4170218	1290
ECs4155	trkA	potassium transporter peripheral membrane protein	4171529	1377
ECs4156	mscL	large-conductance mechanosensitive channel	4173035	411
ECs5530		hypothetical protein	4173442	219
ECs4157	zntR	zinc-responsive transcriptional regulator	4173716	426
ECs4158		hypothetical protein	4174152	369
ECs4159	rplQ	50S ribosomal protein L17	4174627	384
ECs4160		DNA-directed RNA polymerase subunit alpha	4175051	990
ECs4161	rpsD	30S ribosomal protein S4	4176066	621
ECs4162		30S ribosomal protein S11	4176720	390
ECs4163	rpsM	30S ribosomal protein S13	4177126	357
ECs4164	rpmJ	50S ribosomal protein L36	4177629	117
ECs4165	secY	preprotein translocase subunit SecY	4177777	1332
ECs4166	rplO	50S ribosomal protein L15	4179116	435
ECs4167	rpmD	50S ribosomal protein L30	4179554	180
ECs4168	rpsE	30S ribosomal protein S5	4179737	504
ECs4169	rplR	50S ribosomal protein L18	4180255	354
ECs4170	rplF	50S ribosomal protein L6	4180618	534
ECs4171	rpsH	30S ribosomal protein S8	4181164	393
ECs4172	rpsN	30S ribosomal protein S14	4181590	306
ECs4173	rplE	50S ribosomal protein L5	4181910	540
ECs4174	rplX	50S ribosomal protein L24	4182464	315
ECs4175	rplN	50S ribosomal protein L14	4182789	372
ECs4176	rpsQ	30S ribosomal protein S17	4183325	255
ECs4177	rpmC	50S ribosomal protein L29	4183579	192
ECs4178	rplP	50S ribosomal protein L16	4183770	411
ECs4179	rpsC	30S ribosomal protein S3	4184193	702
ECs4180	rplV	50S ribosomal protein L22	4184912	333
ECs4181	rpsS	30S ribosomal protein S19	4185259	279
ECs4182	rplB	50S ribosomal protein L2	4185554	822
ECs4183	rplW	50S ribosomal protein L23	4186393	303
ECs4184	rplD	50S ribosomal protein L4	4186692	606
ECs4185	rplC	50S ribosomal protein L3	4187308	630
ECs4186	rpsJ	30S ribosomal protein S10	4187970	312
ECs4191		elongation factor G	4191305	2115
ECs4192		30S ribosomal protein S7	4193516	471
ECs4193	rpsL	30S ribosomal protein S12	4194083	375
ECs4194		sulfur transfer complex subunit TusB	4194583	288
ECs4195		sulfur relay protein TusC	4194878	360
ECs4196		sulfur transfer complex subunit TusD	4195237	387
ECs4197		hypothetical protein	4195623	723
ECs4198		FKBP-type peptidylprolyl isomerase	4196512	813
ECs4199		hypothetical protein	4197545	219
ECs4200		FKBP-type peptidylprolyl isomerase	4197812	591
ECs5532		hypothetical protein	4198497	201
ECs4203		ABC transporter ATP-binding protein	4201194	1914
ECs4204		hydrolase	4203107	1023
ECs4206		phosphoribulokinase	4204395	870
ECs4207		hypothetical protein	4205319	405
ECs4208		cAMP-regulatory protein	4206025	633
ECs4209		hypothetical protein	4206708	2091
ECs4210	argD	acetylornithine aminotransferase	4208865	1221
ECs4211		para-aminobenzoate synthase component II	4210171	564
ECs4212		cell filamentation protein Fic	4210766	603
ECs4214		peptidyl-prolyl cis-trans isomerase A	4211630	573
ECs4215		hypothetical protein	4212473	1182
ECs4216		nitrite reductase (NAD(P)H) subunit	4213916	2544
ECs4217	nirD	nitrite reductase small subunit	4216456	327
ECs4218		nitrite transporter NirC	4216908	807
ECs4219	cysG	siroheme synthase	4217733	1374
ECs4226		tryptophanyl-tRNA synthetase	4224829	1005
ECs4228		ribulose-phosphate 3-epimerase	4226577	678
ECs4230		hypothetical protein	4228215	1287
ECs4231	aroB	3-dehydroquinate synthase	4229593	1089
ECs4232	aroK	shikimate kinase I	4230738	522
ECs4233	hofQ	outer membrane porin HofQ	4231660	1239
ECs4238	mrcA	peptidoglycan synthetase	4235065	2553
ECs4239	nudE	ADP-ribose diphosphatase NudE	4237782	561
ECs4240		dehydrogenase	4238662	2136
ECs4241		phosphatase	4240862	669
ECs4242		ribosome-associated heat shock protein Hsp15	4241541	402
ECs4243	hslO	Hsp33-like chaperonin	4241967	879
ECs4244		transport	4242908	1725
ECs4245		phosphoenolpyruvate carboxykinase	4245011	1623
ECs4246	envZ	osmolarity sensor protein	4246709	1353
ECs4247	ompR	osmolarity response regulator	4248058	720
ECs4248	greB	transcription elongation factor GreB	4249005	477
ECs4249		hypothetical protein	4249677	2223
ECs4250	feoA	ferrous iron transport protein A	4252337	228
ECs4251	feoB	ferrous iron transport protein B	4252581	2322
ECs4252		hypothetical protein	4254902	237
ECs4255		carboxylesterase BioH	4256246	771
ECs4254		gluconate periplasmic binding protein	4257054	684
ECs4256		DNA uptake protein	4257796	576
ECs4258	malQ	4-alpha-glucanotransferase	4260093	2085
ECs4259		maltodextrin phosphorylase	4262187	2394
ECs4264		hypothetical protein	4269800	1227
ECs4265		2-component regulator	4271214	1599
ECs4267		intramembrane serine protease GlpG	4273569	831
ECs4268	glpE	thiosulfate sulfurtransferase	4274444	327
ECs4269	glpD	glycerol-3-phosphate dehydrogenase	4274960	1506
ECs4273		glycogen phosphorylase	4279933	2448
ECs4274	glgA	glycogen synthase	4282399	1434
ECs4275	glgC	glucose-1-phosphate adenylyltransferase	4283832	1296
ECs4276		glycogen debranching protein	4285145	1974
ECs4277		glycogen branching protein	4287115	2187
ECs4278		aspartate-semialdehyde dehydrogenase	4289574	1104
ECs4279		dITP- and XTP- hydrolase	4290869	594
ECs4285		low affinity gluconate transporter	4294974	1341
ECs4286	gntK	gluconate kinase	4296318	528
ECs4287		regulator of gluconate operon	4296984	996
ECs4288		hypothetical protein	4298203	696
ECs4289		dehydrogenase	4299021	1038
ECs4293	ggt	gamma-glutamyltranspeptidase	4302736	1746
ECs4295	ugpQ	glycerophosphodiester phosphodiesterase	4305028	744
ECs4296	ugpC	glycerol-3-phosphate transporter ATP-binding protein	4305768	1071
ECs4297		glycerol-3-phosphate transporter membrane protein	4306840	846
ECs4298		glycerol-3-phosphate transporter permease	4307682	888
ECs4301	livF	ABC transporter ATP-binding protein	4311208	714
ECs4302	livG	ABC transporter ATP-binding protein	4311923	768
ECs4303	livM	leucine/isoleucine/valine transporter permease	4312687	1278
ECs4304		branched-chain amino acid transporter permease LivH	4313961	927
ECs4305		periplasmic binding protein of high-affinity leucine-specific transport system	4314935	1110
ECs4306		hypothetical protein	4316468	384
ECs4309		periplasmic binding protein of high-affinity amino acid transport system	4317798	1161
ECs4310		RNA polymerase factor sigma-32	4319172	855
ECs4311	ftsX	cell division protein FtsX	4320271	1059
ECs4313		cell division protein FtsY	4321993	1497
ECs4314	rsmD	16S rRNA m(2)G966-methyltransferase	4323639	597
ECs4316		receptor	4324497	360
ECs4317		hypothetical protein	4324997	627
ECs4318	zntA	zinc/cadmium/mercury/lead-transporting ATPase	4325697	2199
ECs4319		sulfur transfer protein SirA	4327997	246
ECs4320		hypothetical protein	4328463	666
ECs4321		hypothetical protein	4329201	558
ECs4322		major facilitator superfamily transporter	4329762	1218
ECs4323		hypothetical protein	4331111	1050
ECs4342		4'-phosphopantetheinyl transferase	4347573	588
ECs4343		periplasmic binding protein for nickel	4348271	1575
ECs4344		nickel transporter permease NikB	4349845	945
ECs4345	nikC	nickel transporter permease NikC	4350786	834
ECs4346	nikD	nickel transporter ATP-binding protein NikD	4351619	765
ECs4347	nikE	nickel transporter ATP-binding protein NikE	4352380	807
ECs4348		nickel responsive regulator	4353192	402
ECs4358		transporter	4360155	1125
ECs4359		ABC transporter ATP-binding protein	4361279	2685
ECs4365		low-affinity phosphate transport protein	4372126	1500
ECs4366		universal stress protein UspB	4373696	336
[truncated: 552 more rows]
